# Supplementary material for: The Causal Effect of Reproductive Factors on Breast Cancer: A Two-Sample Mendelian Randomization Study
Source: J Clin Med. 2023 Jan 1;12(1):347. doi: 10.3390/jcm12010347 (PMC9820938; doi:10.3390/jcm12010347)
Supplement: Supplementary file 1 [file jcm-12-00347-s001.zip]

Archive with 5 entries (5 files):
- jcm-2096216-supplementary file 1.csv
- jcm-2096216-supplementary file 2.csv
- jcm-2096216-supplementary file 3.csv
- jcm-2096216-supplementary file 4.csv
- jcm-2096216-Supplementary file 5.csv
