# Supplementary material for: The Causal Effect of Reproductive Factors on Breast Cancer: A Two-Sample Mendelian Randomization Study
Source: J Clin Med. 2023 Jan 1;12(1):347. doi: 10.3390/jcm12010347 (PMC9820938; doi:10.3390/jcm12010347)
Supplement: Supplementary file 1 [file jcm-12-00347-s001.zip › jcm-2096216-supplementary file 1.csv]

	SNP	effect_allele.exposure	other_allele.exposure	effect_allele.outcome	other_allele.outcome	beta.exposure	beta.outcome	eaf.exposure	eaf.outcome	remove	palindromic	ambiguous	id.outcome	chr	pos	se.outcome	samplesize.outcome	pval.outcome	outcome	originalname.outcome	outcome.deprecated	mr_keep.outcome	data_source.outcome	pval.exposure	samplesize.exposure	se.exposure	pos.exposure	chr.exposure	id.exposure	exposure	mr_keep.exposure	pval_origin.exposure	data_source.exposure	action	mr_keep	F
1	rs1046089	A	G	A	G	-0.22	-0.0098	0.32	0.3546	FALSE	FALSE	FALSE	ebi-a-GCST004988	6	31602967	0.0065	139274	0.1301	Breast cancer || id:ebi-a-GCST004988	Breast cancer	Breast cancer || ||	TRUE	igd	3.70E-21	69360	0.02	31602967	6	ieu-a-1004	|| id:ieu-a-1004	TRUE	reported	igd	2	TRUE	121
2	rs1054875	T	A	T	A	-0.19	0.0026	0.38	0.3929	FALSE	TRUE	FALSE	ebi-a-GCST004988	15	89879126	0.0064	139274	0.6849	Breast cancer || id:ebi-a-GCST004988	Breast cancer	Breast cancer || ||	TRUE	igd	1.70E-19	69360	0.02	89879126	15	ieu-a-1004	|| id:ieu-a-1004	TRUE	reported	igd	2	TRUE	90.25
3	rs10852344	T	C	T	C	-0.16	-0.014	0.5	0.5842	FALSE	FALSE	FALSE	ebi-a-GCST004988	16	12016919	0.0063	139274	0.02635	Breast cancer || id:ebi-a-GCST004988	Breast cancer	Breast cancer || ||	TRUE	igd	1.30E-15	69360	0.02	12016919	16	ieu-a-1004	|| id:ieu-a-1004	TRUE	reported	igd	2	TRUE	64
4	rs10905065	A	G	A	G	-0.11	-0.0209	0.61	0.6054	FALSE	FALSE	FALSE	ebi-a-GCST004988	10	5769827	0.0063	139274	0.000914998	Breast cancer || id:ebi-a-GCST004988	Breast cancer	Breast cancer || ||	TRUE	igd	3.90E-08	69360	0.02	5769827	10	ieu-a-1004	|| id:ieu-a-1004	TRUE	reported	igd	2	TRUE	30.25
5	rs10957156	A	G	A	G	-0.14	-0.0113	0.78	0.7681	FALSE	FALSE	FALSE	ebi-a-GCST004988	8	61629401	0.0073	139274	0.1212	Breast cancer || id:ebi-a-GCST004988	Breast cancer	Breast cancer || ||	TRUE	igd	4.50E-09	69360	0.02	61629401	8	ieu-a-1004	|| id:ieu-a-1004	TRUE	reported	igd	2	TRUE	49
6	rs11031006	A	G	A	G	0.22	0.0116	0.11	0.1457	FALSE	FALSE	FALSE	ebi-a-GCST004988	11	30226528	0.0088	139274	0.1861	Breast cancer || id:ebi-a-GCST004988	Breast cancer	Breast cancer || ||	TRUE	igd	8.50E-14	69360	0.03	30226528	11	ieu-a-1004	|| id:ieu-a-1004	TRUE	reported	igd	2	TRUE	53.77777778
7	rs11668344	G	A	G	A	-0.41	-0.0269	0.35	0.3512	FALSE	FALSE	FALSE	ebi-a-GCST004988	19	55833664	0.0065	139274	3.09E-05	Breast cancer || id:ebi-a-GCST004988	Breast cancer	Breast cancer || ||	TRUE	igd	5.50E-85	69360	0.02	55833664	19	ieu-a-1004	|| id:ieu-a-1004	TRUE	reported	igd	2	TRUE	420.25
8	rs12142240	C	T	C	T	0.13	0.0271	0.32	0.3089	FALSE	FALSE	FALSE	ebi-a-GCST004988	1	46747301	0.0067	139274	4.95E-05	Breast cancer || id:ebi-a-GCST004988	Breast cancer	Breast cancer || ||	TRUE	igd	6.60E-09	69360	0.02	46747301	1	ieu-a-1004	|| id:ieu-a-1004	TRUE	reported	igd	2	TRUE	42.25
9	rs12196873	C	A	C	A	0.16	0.0291	0.11	0.1443	FALSE	FALSE	FALSE	ebi-a-GCST004988	6	111598058	0.0088	139274	0.000872409	Breast cancer || id:ebi-a-GCST004988	Breast cancer	Breast cancer || ||	TRUE	igd	2.80E-08	69360	0.03	111598058	6	ieu-a-1004	|| id:ieu-a-1004	TRUE	reported	igd	2	TRUE	28.44444444
10	rs12371165	T	C	T	C	0.18	0.0056	0.17	0.1353	FALSE	FALSE	FALSE	ebi-a-GCST004988	12	66815548	0.0091	139274	0.5392	Breast cancer || id:ebi-a-GCST004988	Breast cancer	Breast cancer || ||	TRUE	igd	7.00E-10	69360	0.03	66815548	12	ieu-a-1004	|| id:ieu-a-1004	TRUE	reported	igd	2	TRUE	36
11	rs12824058	G	A	G	A	-0.14	-0.0065	0.42	0.4188	FALSE	FALSE	FALSE	ebi-a-GCST004988	12	130804334	0.0063	139274	0.2992	Breast cancer || id:ebi-a-GCST004988	Breast cancer	Breast cancer || ||	TRUE	igd	6.10E-11	69360	0.02	130804334	12	ieu-a-1004	|| id:ieu-a-1004	TRUE	reported	igd	2	TRUE	49
12	rs13040088	G	A	G	A	-0.16	-0.0153	0.16	0.208	FALSE	FALSE	FALSE	ebi-a-GCST004988	20	61549202	0.0076	139274	0.0447301	Breast cancer || id:ebi-a-GCST004988	Breast cancer	Breast cancer || ||	TRUE	igd	2.40E-10	69360	0.02	61549202	20	ieu-a-1004	|| id:ieu-a-1004	TRUE	reported	igd	2	TRUE	64
13	rs1411478	G	A	G	A	0.13	0.0065	0.59	0.5931	FALSE	FALSE	FALSE	ebi-a-GCST004988	1	180962282	0.0063	139274	0.304	Breast cancer || id:ebi-a-GCST004988	Breast cancer	Breast cancer || ||	TRUE	igd	1.40E-10	69360	0.02	180962282	1	ieu-a-1004	|| id:ieu-a-1004	TRUE	reported	igd	2	TRUE	42.25
14	rs16858210	A	G	A	G	0.14	0.0044	0.22	0.2535	FALSE	FALSE	FALSE	ebi-a-GCST004988	3	183624010	0.0071	139274	0.5407	Breast cancer || id:ebi-a-GCST004988	Breast cancer	Breast cancer || ||	TRUE	igd	3.10E-09	69360	0.02	183624010	3	ieu-a-1004	|| id:ieu-a-1004	TRUE	reported	igd	2	TRUE	49
15	rs16991615	A	G	A	G	0.88	0.0758	0.08	0.0626	FALSE	FALSE	FALSE	ebi-a-GCST004988	20	5948227	0.0126	139274	1.92E-09	Breast cancer || id:ebi-a-GCST004988	Breast cancer	Breast cancer || ||	TRUE	igd	1.60E-89	69360	0.04	5948227	20	ieu-a-1004	|| id:ieu-a-1004	TRUE	reported	igd	2	TRUE	484
16	rs1713460	G	A	G	A	-0.14	-0.0046	0.23	0.3027	FALSE	FALSE	FALSE	ebi-a-GCST004988	14	20933615	0.0068	139274	0.5031	Breast cancer || id:ebi-a-GCST004988	Breast cancer	Breast cancer || ||	TRUE	igd	2.40E-10	69360	0.02	20933615	14	ieu-a-1004	|| id:ieu-a-1004	TRUE	reported	igd	2	TRUE	49
17	rs1727326	G	C	G	C	0.19	0.0235	0.86	0.857	FALSE	TRUE	FALSE	ebi-a-GCST004988	12	123600086	0.0091	139274	0.01022	Breast cancer || id:ebi-a-GCST004988	Breast cancer	Breast cancer || ||	TRUE	igd	1.70E-09	69360	0.03	123600086	12	ieu-a-1004	|| id:ieu-a-1004	TRUE	reported	igd	2	TRUE	40.11111111
18	rs1799949	A	G	A	G	0.14	0.0059	0.35	0.2841	FALSE	FALSE	FALSE	ebi-a-GCST004988	17	41245466	0.007	139274	0.3945	Breast cancer || id:ebi-a-GCST004988	Breast cancer	Breast cancer || ||	TRUE	igd	8.40E-11	69360	0.02	41245466	17	ieu-a-1004	|| id:ieu-a-1004	TRUE	reported	igd	2	TRUE	49
19	rs1800932	G	A	G	A	0.17	0.0077	0.23	0.1838	FALSE	FALSE	FALSE	ebi-a-GCST004988	2	48018081	0.008	139274	0.3298	Breast cancer || id:ebi-a-GCST004988	Breast cancer	Breast cancer || ||	TRUE	igd	3.20E-11	69360	0.03	48018081	2	ieu-a-1004	|| id:ieu-a-1004	TRUE	reported	igd	2	TRUE	32.11111111
20	rs2241584	A	G	A	G	-0.14	-0.007	0.41	0.3803	FALSE	FALSE	FALSE	ebi-a-GCST004988	5	175956177	0.0064	139274	0.2759	Breast cancer || id:ebi-a-GCST004988	Breast cancer	Breast cancer || ||	TRUE	igd	1.50E-11	69360	0.02	175956177	5	ieu-a-1004	|| id:ieu-a-1004	TRUE	reported	igd	2	TRUE	49
21	rs2277339	G	T	G	T	-0.31	-0.0435	0.11	0.1034	FALSE	FALSE	FALSE	ebi-a-GCST004988	12	57146069	0.0103	139274	2.44E-05	Breast cancer || id:ebi-a-GCST004988	Breast cancer	Breast cancer || ||	TRUE	igd	1.80E-19	69360	0.03	57146069	12	ieu-a-1004	|| id:ieu-a-1004	TRUE	reported	igd	2	TRUE	106.7777778
22	rs2720044	C	A	C	A	0.29	0.0335	0.17	0.1596	FALSE	FALSE	FALSE	ebi-a-GCST004988	8	37980587	0.0085	139274	7.57E-05	Breast cancer || id:ebi-a-GCST004988	Breast cancer	Breast cancer || ||	TRUE	igd	7.30E-22	69360	0.03	37980587	8	ieu-a-1004	|| id:ieu-a-1004	TRUE	reported	igd	2	TRUE	93.44444444
23	rs2941505	G	A	G	A	0.13	0.0061	0.71	0.6824	FALSE	FALSE	FALSE	ebi-a-GCST004988	17	37832704	0.0066	139274	0.3568	Breast cancer || id:ebi-a-GCST004988	Breast cancer	Breast cancer || ||	TRUE	igd	1.90E-09	69360	0.02	37832704	17	ieu-a-1004	|| id:ieu-a-1004	TRUE	reported	igd	2	TRUE	42.25
24	rs349306	A	G	A	G	0.23	0.009	0.88	0.8661	FALSE	FALSE	FALSE	ebi-a-GCST004988	19	950694	0.0094	139274	0.3385	Breast cancer || id:ebi-a-GCST004988	Breast cancer	Breast cancer || ||	TRUE	igd	1.70E-10	69360	0.04	950694	19	ieu-a-1004	|| id:ieu-a-1004	TRUE	reported	igd	2	TRUE	33.0625
25	rs365132	T	G	T	G	0.24	0.0018	0.55	0.5045	FALSE	FALSE	FALSE	ebi-a-GCST004988	5	176378574	0.0062	139274	0.7693	Breast cancer || id:ebi-a-GCST004988	Breast cancer	Breast cancer || ||	TRUE	igd	1.40E-33	69360	0.02	176378574	5	ieu-a-1004	|| id:ieu-a-1004	TRUE	reported	igd	2	TRUE	144
26	rs4246511	C	T	C	T	-0.22	-0.0071	0.71	0.6895	FALSE	FALSE	FALSE	ebi-a-GCST004988	1	39380385	0.0067	139274	0.289	Breast cancer || id:ebi-a-GCST004988	Breast cancer	Breast cancer || ||	TRUE	igd	5.10E-21	69360	0.02	39380385	1	ieu-a-1004	|| id:ieu-a-1004	TRUE	reported	igd	2	TRUE	121
27	rs427394	G	A	G	A	-0.13	-0.0044	0.41	0.4103	FALSE	FALSE	FALSE	ebi-a-GCST004988	5	6745875	0.0068	139274	0.513	Breast cancer || id:ebi-a-GCST004988	Breast cancer	Breast cancer || ||	TRUE	igd	3.80E-09	69360	0.02	6745875	5	ieu-a-1004	|| id:ieu-a-1004	TRUE	reported	igd	2	TRUE	42.25
28	rs4693089	G	A	G	A	0.2	-0.0357	0.53	0.4983	FALSE	FALSE	FALSE	ebi-a-GCST004988	4	84373622	0.0062	139274	7.26E-09	Breast cancer || id:ebi-a-GCST004988	Breast cancer	Breast cancer || ||	TRUE	igd	9.20E-23	69360	0.02	84373622	4	ieu-a-1004	|| id:ieu-a-1004	TRUE	reported	igd	2	TRUE	100
29	rs4879656	A	C	A	C	-0.12	-0.0016	0.47	0.3688	FALSE	FALSE	FALSE	ebi-a-GCST004988	9	33012382	0.0064	139274	0.8002	Breast cancer || id:ebi-a-GCST004988	Breast cancer	Breast cancer || ||	TRUE	igd	2.00E-08	69360	0.02	33012382	9	ieu-a-1004	|| id:ieu-a-1004	TRUE	reported	igd	2	TRUE	36
30	rs4886238	A	G	A	G	0.18	0.0056	0.37	0.3447	FALSE	FALSE	FALSE	ebi-a-GCST004988	13	61113739	0.0065	139274	0.3929	Breast cancer || id:ebi-a-GCST004988	Breast cancer	Breast cancer || ||	TRUE	igd	2.50E-16	69360	0.02	61113739	13	ieu-a-1004	|| id:ieu-a-1004	TRUE	reported	igd	2	TRUE	81
31	rs551087	A	G	A	G	0.13	-0.0042	0.8	0.7182	FALSE	FALSE	FALSE	ebi-a-GCST004988	12	121209193	0.0069	139274	0.542199	Breast cancer || id:ebi-a-GCST004988	Breast cancer	Breast cancer || ||	TRUE	igd	3.90E-08	69360	0.02	121209193	12	ieu-a-1004	|| id:ieu-a-1004	TRUE	reported	igd	2	TRUE	42.25
32	rs5762534	C	T	C	T	0.16	-0.0106	0.19	0.1555	FALSE	FALSE	FALSE	ebi-a-GCST004988	22	28633571	0.0085	139274	0.214	Breast cancer || id:ebi-a-GCST004988	Breast cancer	Breast cancer || ||	TRUE	igd	6.10E-09	69360	0.03	28633571	22	ieu-a-1004	|| id:ieu-a-1004	TRUE	reported	igd	2	TRUE	28.44444444
33	rs592229	T	G	T	G	0.12	0.0011	0.51	0.5645	FALSE	FALSE	FALSE	ebi-a-GCST004988	6	31930441	0.0064	139274	0.8657	Breast cancer || id:ebi-a-GCST004988	Breast cancer	Breast cancer || ||	TRUE	igd	4.10E-08	69360	0.02	31930441	6	ieu-a-1004	|| id:ieu-a-1004	TRUE	reported	igd	2	TRUE	36
34	rs6856693	G	A	G	A	0.16	-0.0024	0.54	0.4215	FALSE	FALSE	FALSE	ebi-a-GCST004988	4	185748806	0.0063	139274	0.6987	Breast cancer || id:ebi-a-GCST004988	Breast cancer	Breast cancer || ||	TRUE	igd	9.80E-15	69360	0.02	185748806	4	ieu-a-1004	|| id:ieu-a-1004	TRUE	reported	igd	2	TRUE	64
35	rs6899676	G	A	G	A	0.23	0.0204	0.17	0.203	FALSE	FALSE	FALSE	ebi-a-GCST004988	6	10895260	0.0077	139274	0.00805304	Breast cancer || id:ebi-a-GCST004988	Breast cancer	Breast cancer || ||	TRUE	igd	2.20E-19	69360	0.03	10895260	6	ieu-a-1004	|| id:ieu-a-1004	TRUE	reported	igd	2	TRUE	58.77777778
36	rs704795	A	G	A	G	-0.16	-8.00E-04	0.45	0.3919	FALSE	FALSE	FALSE	ebi-a-GCST004988	2	27716494	0.0063	139274	0.8963	Breast cancer || id:ebi-a-GCST004988	Breast cancer	Breast cancer || ||	TRUE	igd	2.10E-15	69360	0.02	27716494	2	ieu-a-1004	|| id:ieu-a-1004	TRUE	reported	igd	2	TRUE	64
37	rs7125555	T	C	T	C	-0.12	-0.0085	0.47	0.4596	FALSE	FALSE	FALSE	ebi-a-GCST004988	11	32549463	0.0062	139274	0.1676	Breast cancer || id:ebi-a-GCST004988	Breast cancer	Breast cancer || ||	TRUE	igd	2.90E-09	69360	0.02	32549463	11	ieu-a-1004	|| id:ieu-a-1004	TRUE	reported	igd	2	TRUE	36
38	rs7259376	G	A	G	A	0.11	0.0102	0.47	0.5419	FALSE	FALSE	FALSE	ebi-a-GCST004988	19	22507705	0.0062	139274	0.1006	Breast cancer || id:ebi-a-GCST004988	Breast cancer	Breast cancer || ||	TRUE	igd	4.20E-08	69360	0.02	22507705	19	ieu-a-1004	|| id:ieu-a-1004	TRUE	reported	igd	2	TRUE	30.25
39	rs763121	G	A	G	A	-0.16	-0.0141	0.36	0.346	FALSE	FALSE	FALSE	ebi-a-GCST004988	22	38879940	0.0065	139274	0.0296797	Breast cancer || id:ebi-a-GCST004988	Breast cancer	Breast cancer || ||	TRUE	igd	2.30E-13	69360	0.02	38879940	22	ieu-a-1004	|| id:ieu-a-1004	TRUE	reported	igd	2	TRUE	64
40	rs8070740	G	A	G	A	0.15	0.0078	0.14	0.2465	FALSE	FALSE	FALSE	ebi-a-GCST004988	17	5331896	0.0072	139274	0.2773	Breast cancer || id:ebi-a-GCST004988	Breast cancer	Breast cancer || ||	TRUE	igd	1.50E-09	69360	0.02	5331896	17	ieu-a-1004	|| id:ieu-a-1004	TRUE	reported	igd	2	TRUE	56.25
41	rs930036	A	G	A	G	-0.19	-0.0055	0.38	0.3739	FALSE	FALSE	FALSE	ebi-a-GCST004988	2	171941018	0.0064	139274	0.3841	Breast cancer || id:ebi-a-GCST004988	Breast cancer	Breast cancer || ||	TRUE	igd	3.10E-19	69360	0.02	171941018	2	ieu-a-1004	|| id:ieu-a-1004	TRUE	reported	igd	2	TRUE	90.25
