# Supplementary material for: The Causal Effect of Reproductive Factors on Breast Cancer: A Two-Sample Mendelian Randomization Study
Source: J Clin Med. 2023 Jan 1;12(1):347. doi: 10.3390/jcm12010347 (PMC9820938; doi:10.3390/jcm12010347)
Supplement: Supplementary file 1 [file jcm-12-00347-s001.zip › jcm-2096216-supplementary file 2.csv]

	SNP	effect_allele.exposure	other_allele.exposure	effect_allele.outcome	other_allele.outcome	beta.exposure	beta.outcome	eaf.exposure	eaf.outcome	remove	palindromic	ambiguous	id.outcome	chr	pos	se.outcome	samplesize.outcome	pval.outcome	outcome	originalname.outcome	outcome.deprecated	mr_keep.outcome	data_source.outcome	samplesize.exposure	se.exposure	chr.exposure	pos.exposure	pval.exposure	id.exposure	exposure	mr_keep.exposure	pval_origin.exposure	data_source.exposure	action	mr_keep	F
1	rs10144321	G	A	G	A	-0.042	-6.00E-04	0.22	0.2461	FALSE	FALSE	FALSE	ebi-a-GCST004988	14	100882405	0.0072	139274	0.9281	Breast cancer || id:ebi-a-GCST004988	Breast cancer	Breast cancer || ||	TRUE	igd	182416	0.00661763	14	100882405	2.20E-10	ieu-a-1095	|| id:ieu-a-1095	TRUE	reported	igd	2	TRUE	40.28038545
2	rs10221489	T	C	T	C	0.035	-0.009	0.33	0.3509	FALSE	FALSE	FALSE	ebi-a-GCST004988	19	18826975	0.007	139274	0.1966	Breast cancer || id:ebi-a-GCST004988	Breast cancer	Breast cancer || ||	TRUE	igd	182416	0.00614065	19	18826975	1.20E-08	ieu-a-1095	|| id:ieu-a-1095	TRUE	reported	igd	2	TRUE	32.48683478
3	rs10483727	C	T	C	T	-0.037	-0.0014	0.64	0.6032	FALSE	FALSE	FALSE	ebi-a-GCST004988	14	61072875	0.0063	139274	0.8218	Breast cancer || id:ebi-a-GCST004988	Breast cancer	Breast cancer || ||	TRUE	igd	182416	0.0057853	14	61072875	1.60E-10	ieu-a-1095	|| id:ieu-a-1095	TRUE	reported	igd	2	TRUE	40.90267197
4	rs1079866	G	C	G	C	0.072	-0.0112	0.12	0.138	FALSE	TRUE	FALSE	ebi-a-GCST004988	7	41470093	0.009	139274	0.2117	Breast cancer || id:ebi-a-GCST004988	Breast cancer	Breast cancer || ||	TRUE	igd	182416	0.00844362	7	41470093	1.50E-17	ieu-a-1095	|| id:ieu-a-1095	TRUE	reported	igd	2	TRUE	72.71225827
5	rs10840031	A	G	A	G	0.038	-0.0038	0.24	0.3308	FALSE	FALSE	FALSE	ebi-a-GCST004988	11	8410621	0.0067	139274	0.5734	Breast cancer || id:ebi-a-GCST004988	Breast cancer	Breast cancer || ||	TRUE	igd	182416	0.00640637	11	8410621	3.00E-09	ieu-a-1095	|| id:ieu-a-1095	TRUE	reported	igd	2	TRUE	35.18383358
6	rs10938397	G	A	G	A	-0.038	-0.0143	0.43	0.4316	FALSE	FALSE	FALSE	ebi-a-GCST004988	4	45182527	0.0062	139274	0.0220501	Breast cancer || id:ebi-a-GCST004988	Breast cancer	Breast cancer || ||	TRUE	igd	182416	0.00592279	4	45182527	1.40E-10	ieu-a-1095	|| id:ieu-a-1095	TRUE	reported	igd	2	TRUE	41.16371137
7	rs11022756	C	A	C	A	-0.048	0.0039	0.74	0.7047	FALSE	FALSE	FALSE	ebi-a-GCST004988	11	13315439	0.0068	139274	0.569399	Breast cancer || id:ebi-a-GCST004988	Breast cancer	Breast cancer || ||	TRUE	igd	182416	0.00648108	11	13315439	1.30E-13	ieu-a-1095	|| id:ieu-a-1095	TRUE	reported	igd	2	TRUE	54.85139918
8	rs11215400	C	A	C	A	0.037	-8.00E-04	0.32	0.2519	FALSE	FALSE	FALSE	ebi-a-GCST004988	11	115052635	0.0074	139274	0.9137	Breast cancer || id:ebi-a-GCST004988	Breast cancer	Breast cancer || ||	TRUE	igd	182416	0.0065353	11	115052635	1.50E-08	ieu-a-1095	|| id:ieu-a-1095	TRUE	reported	igd	2	TRUE	32.05327364
9	rs11715566	T	C	T	C	0.052	-0.0065	0.51	0.5008	FALSE	FALSE	FALSE	ebi-a-GCST004988	3	117562436	0.0062	139274	0.2927	Breast cancer || id:ebi-a-GCST004988	Breast cancer	Breast cancer || ||	TRUE	igd	182416	0.00563118	3	117562436	2.60E-20	ieu-a-1095	|| id:ieu-a-1095	TRUE	reported	igd	2	TRUE	85.27227854
10	rs11767400	A	C	A	C	0.035	0.0018	0.31	0.288	FALSE	FALSE	FALSE	ebi-a-GCST004988	7	122160742	0.0069	139274	0.794301	Breast cancer || id:ebi-a-GCST004988	Breast cancer	Breast cancer || ||	TRUE	igd	182416	0.00629513	7	122160742	2.70E-08	ieu-a-1095	|| id:ieu-a-1095	TRUE	reported	igd	2	TRUE	30.91196995
11	rs12003641	T	C	T	C	0.082	-0.0142	0.07	0.0911	FALSE	FALSE	FALSE	ebi-a-GCST004988	9	114279497	0.0108	139274	0.1879	Breast cancer || id:ebi-a-GCST004988	Breast cancer	Breast cancer || ||	TRUE	igd	182416	0.0105545	9	114279497	7.90E-15	ieu-a-1095	|| id:ieu-a-1095	TRUE	reported	igd	2	TRUE	60.36043713
12	rs12148769	A	G	A	G	-0.055	-0.0338	0.12	0.0965	FALSE	FALSE	FALSE	ebi-a-GCST004988	15	24152094	0.0105	139274	0.001302	Breast cancer || id:ebi-a-GCST004988	Breast cancer	Breast cancer || ||	TRUE	igd	182416	0.00975168	15	24152094	1.70E-08	ieu-a-1095	|| id:ieu-a-1095	TRUE	reported	igd	2	TRUE	31.81020705
13	rs12291726	G	A	G	A	0.057	-0.0095	0.11	0.171	FALSE	FALSE	FALSE	ebi-a-GCST004988	11	78088210	0.0083	139274	0.2513	Breast cancer || id:ebi-a-GCST004988	Breast cancer	Breast cancer || ||	TRUE	igd	182416	0.00833291	11	78088210	7.90E-12	ieu-a-1095	|| id:ieu-a-1095	TRUE	reported	igd	2	TRUE	46.79035378
14	rs12598642	G	A	G	A	0.044	-0.01	0.44	0.4376	FALSE	FALSE	FALSE	ebi-a-GCST004988	16	69848772	0.0063	139274	0.1103	Breast cancer || id:ebi-a-GCST004988	Breast cancer	Breast cancer || ||	TRUE	igd	182416	0.00568052	16	69848772	9.50E-15	ieu-a-1095	|| id:ieu-a-1095	TRUE	reported	igd	2	TRUE	59.99694907
15	rs12915845	T	C	T	C	-0.035	0.0142	0.42	0.4227	FALSE	FALSE	FALSE	ebi-a-GCST004988	15	89042467	0.0062	139274	0.0223398	Breast cancer || id:ebi-a-GCST004988	Breast cancer	Breast cancer || ||	TRUE	igd	182416	0.00572887	15	89042467	1.00E-09	ieu-a-1095	|| id:ieu-a-1095	TRUE	reported	igd	2	TRUE	37.32485713
16	rs13179411	T	G	T	G	0.06	-3.00E-04	0.16	0.1632	FALSE	FALSE	FALSE	ebi-a-GCST004988	5	133900513	0.0084	139274	0.9734	Breast cancer || id:ebi-a-GCST004988	Breast cancer	Breast cancer || ||	TRUE	igd	182416	0.00781324	5	133900513	1.60E-14	ieu-a-1095	|| id:ieu-a-1095	TRUE	reported	igd	2	TRUE	58.97122796
17	rs13215865	T	C	T	C	-0.042	-0.005	0.15	0.1976	FALSE	FALSE	FALSE	ebi-a-GCST004988	6	56753730	0.0079	139274	0.5285	Breast cancer || id:ebi-a-GCST004988	Breast cancer	Breast cancer || ||	TRUE	igd	182416	0.00747216	6	56753730	1.90E-08	ieu-a-1095	|| id:ieu-a-1095	TRUE	reported	igd	2	TRUE	31.59411941
18	rs1482853	A	C	A	C	-0.038	-0.0052	0.39	0.3981	FALSE	FALSE	FALSE	ebi-a-GCST004988	3	156798473	0.0064	139274	0.4162	Breast cancer || id:ebi-a-GCST004988	Breast cancer	Breast cancer || ||	TRUE	igd	182416	0.00604252	3	156798473	3.20E-10	ieu-a-1095	|| id:ieu-a-1095	TRUE	reported	igd	2	TRUE	39.5485896
19	rs1516883	A	G	A	G	-0.091	0.0123	0.3	0.3284	FALSE	FALSE	FALSE	ebi-a-GCST004988	9	108907267	0.0066	139274	0.0619698	Breast cancer || id:ebi-a-GCST004988	Breast cancer	Breast cancer || ||	TRUE	igd	182416	0.00245509	9	108907267	1.00E-200	ieu-a-1095	|| id:ieu-a-1095	TRUE	reported	igd	2	TRUE	1373.877306
20	rs1659127	A	G	A	G	0.044	2.00E-04	0.3	0.3337	FALSE	FALSE	FALSE	ebi-a-GCST004988	16	14388305	0.0066	139274	0.9805	Breast cancer || id:ebi-a-GCST004988	Breast cancer	Breast cancer || ||	TRUE	igd	182416	0.00637166	16	14388305	5.00E-12	ieu-a-1095	|| id:ieu-a-1095	TRUE	reported	igd	2	TRUE	47.68701809
21	rs16938437	T	C	T	C	-0.067	-0.0102	0.05	0.0924	FALSE	FALSE	FALSE	ebi-a-GCST004988	11	46052575	0.0107	139274	0.3417	Breast cancer || id:ebi-a-GCST004988	Breast cancer	Breast cancer || ||	TRUE	igd	182416	0.010348	11	46052575	9.50E-11	ieu-a-1095	|| id:ieu-a-1095	TRUE	reported	igd	2	TRUE	41.92149532
22	rs17351680	G	C	G	C	0.044	-0.0033	0.13	0.1638	FALSE	TRUE	FALSE	ebi-a-GCST004988	3	132586002	0.0087	139274	0.7067	Breast cancer || id:ebi-a-GCST004988	Breast cancer	Breast cancer || ||	TRUE	igd	182416	0.00755699	3	132586002	5.80E-09	ieu-a-1095	|| id:ieu-a-1095	TRUE	reported	igd	2	TRUE	33.90062132
23	rs2153127	C	T	C	T	-0.077	-0.0011	0.46	0.474	FALSE	FALSE	FALSE	ebi-a-GCST004988	6	105348544	0.0062	139274	0.8529	Breast cancer || id:ebi-a-GCST004988	Breast cancer	Breast cancer || ||	TRUE	igd	182416	0.00207739	6	105348544	1.00E-200	ieu-a-1095	|| id:ieu-a-1095	TRUE	reported	igd	2	TRUE	1373.869167
24	rs2179786	T	G	T	G	-0.039	-0.018	0.32	0.4378	FALSE	FALSE	FALSE	ebi-a-GCST004988	6	54753340	0.0062	139274	0.00382296	Breast cancer || id:ebi-a-GCST004988	Breast cancer	Breast cancer || ||	TRUE	igd	182416	0.00571974	6	54753340	9.20E-12	ieu-a-1095	|| id:ieu-a-1095	TRUE	reported	igd	2	TRUE	46.49182974
25	rs2184968	C	T	C	T	-0.036	0.0052	0.41	0.4637	FALSE	FALSE	FALSE	ebi-a-GCST004988	6	126760994	0.0062	139274	0.401	Breast cancer || id:ebi-a-GCST004988	Breast cancer	Breast cancer || ||	TRUE	igd	182416	0.00567225	6	126760994	2.20E-10	ieu-a-1095	|| id:ieu-a-1095	TRUE	reported	igd	2	TRUE	40.28044631
26	rs2303100	T	C	T	C	0.038	-0.0099	0.55	0.5398	FALSE	FALSE	FALSE	ebi-a-GCST004988	19	9968434	0.0062	139274	0.1085	Breast cancer || id:ebi-a-GCST004988	Breast cancer	Breast cancer || ||	TRUE	igd	182416	0.00568387	19	9968434	2.30E-11	ieu-a-1095	|| id:ieu-a-1095	TRUE	reported	igd	2	TRUE	44.69705617
27	rs2344508	A	G	A	G	0.034	0.0093	0.56	0.5603	FALSE	FALSE	FALSE	ebi-a-GCST004988	1	74999713	0.0062	139274	0.1357	Breast cancer || id:ebi-a-GCST004988	Breast cancer	Breast cancer || ||	TRUE	igd	182416	0.00574719	1	74999713	3.30E-09	ieu-a-1095	|| id:ieu-a-1095	TRUE	reported	igd	2	TRUE	34.99828183
28	rs2617056	T	A	T	A	-0.036	0.0082	0.39	0.3972	FALSE	TRUE	FALSE	ebi-a-GCST004988	8	4563910	0.0063	139274	0.1955	Breast cancer || id:ebi-a-GCST004988	Breast cancer	Breast cancer || ||	TRUE	igd	182416	0.00593335	8	4563910	1.30E-09	ieu-a-1095	|| id:ieu-a-1095	TRUE	reported	igd	2	TRUE	36.81332683
29	rs2684838	G	T	G	T	0.045	0.0023	0.57	0.5663	FALSE	FALSE	FALSE	ebi-a-GCST004988	18	44748079	0.0062	139274	0.710101	Breast cancer || id:ebi-a-GCST004988	Breast cancer	Breast cancer || ||	TRUE	igd	182416	0.00578338	18	44748079	7.20E-15	ieu-a-1095	|| id:ieu-a-1095	TRUE	reported	igd	2	TRUE	60.54267001
30	rs2687729	G	A	G	A	0.044	-0.0054	0.23	0.271	FALSE	FALSE	FALSE	ebi-a-GCST004988	3	127895226	0.007	139274	0.438	Breast cancer || id:ebi-a-GCST004988	Breast cancer	Breast cancer || ||	TRUE	igd	182416	0.00657492	3	127895226	2.20E-11	ieu-a-1095	|| id:ieu-a-1095	TRUE	reported	igd	2	TRUE	44.78415736
31	rs2836950	G	C	G	C	-0.035	-0.0165	0.32	0.3717	FALSE	TRUE	FALSE	ebi-a-GCST004988	21	40604429	0.0064	139274	0.01013	Breast cancer || id:ebi-a-GCST004988	Breast cancer	Breast cancer || ||	TRUE	igd	182416	0.00620562	21	40604429	1.70E-08	ieu-a-1095	|| id:ieu-a-1095	TRUE	reported	igd	2	TRUE	31.81015113
32	rs2894889	T	A	T	A	0.04	-0.0099	0.3	0.3396	FALSE	TRUE	FALSE	ebi-a-GCST004988	6	100161940	0.0065	139274	0.129	Breast cancer || id:ebi-a-GCST004988	Breast cancer	Breast cancer || ||	TRUE	igd	182416	0.00601814	6	100161940	3.00E-11	ieu-a-1095	|| id:ieu-a-1095	TRUE	reported	igd	2	TRUE	44.17691755
33	rs2947411	G	A	G	A	-0.052	-0.0392	0.87	0.823	FALSE	FALSE	FALSE	ebi-a-GCST004988	2	614168	0.0081	139274	1.47E-06	Breast cancer || id:ebi-a-GCST004988	Breast cancer	Breast cancer || ||	TRUE	igd	182416	0.0076552	2	614168	1.10E-11	ieu-a-1095	|| id:ieu-a-1095	TRUE	reported	igd	2	TRUE	46.14170137
34	rs3115627	G	A	G	A	0.038	0.018	0.4	0.3348	FALSE	FALSE	FALSE	ebi-a-GCST004988	6	29820278	0.0066	139274	0.00630696	Breast cancer || id:ebi-a-GCST004988	Breast cancer	Breast cancer || ||	TRUE	igd	182416	0.00645339	6	29820278	3.90E-09	ieu-a-1095	|| id:ieu-a-1095	TRUE	reported	igd	2	TRUE	34.67299602
35	rs3733632	G	A	G	A	0.049	-0.0107	0.23	0.1574	FALSE	FALSE	FALSE	ebi-a-GCST004988	4	104640935	0.0085	139274	0.2065	Breast cancer || id:ebi-a-GCST004988	Breast cancer	Breast cancer || ||	TRUE	igd	182416	0.00786242	4	104640935	4.60E-10	ieu-a-1095	|| id:ieu-a-1095	TRUE	reported	igd	2	TRUE	38.84004112
36	rs3743266	C	T	C	T	-0.045	-7.00E-04	0.33	0.3218	FALSE	FALSE	FALSE	ebi-a-GCST004988	15	60781513	0.0067	139274	0.9131	Breast cancer || id:ebi-a-GCST004988	Breast cancer	Breast cancer || ||	TRUE	igd	182416	0.00623272	15	60781513	5.20E-13	ieu-a-1095	|| id:ieu-a-1095	TRUE	reported	igd	2	TRUE	52.12784768
37	rs3870341	G	A	G	A	-0.043	-0.0153	0.69	0.7345	FALSE	FALSE	FALSE	ebi-a-GCST004988	3	49584745	0.0071	139274	0.0303697	Breast cancer || id:ebi-a-GCST004988	Breast cancer	Breast cancer || ||	TRUE	igd	182416	0.00644909	3	49584745	2.60E-11	ieu-a-1095	|| id:ieu-a-1095	TRUE	reported	igd	2	TRUE	44.45698801
38	rs3914188	C	G	C	G	0.044	-0.0096	0.74	0.7322	FALSE	TRUE	FALSE	ebi-a-GCST004988	3	184010048	0.0071	139274	0.1773	Breast cancer || id:ebi-a-GCST004988	Breast cancer	Breast cancer || ||	TRUE	igd	182416	0.00670211	3	184010048	5.20E-11	ieu-a-1095	|| id:ieu-a-1095	TRUE	reported	igd	2	TRUE	43.1004942
39	rs4369815	G	T	G	T	-0.08	0.0031	0.05	0.065	FALSE	FALSE	FALSE	ebi-a-GCST004988	2	157126964	0.0125	139274	0.804	Breast cancer || id:ebi-a-GCST004988	Breast cancer	Breast cancer || ||	TRUE	igd	182416	0.0118876	2	157126964	1.70E-11	ieu-a-1095	|| id:ieu-a-1095	TRUE	reported	igd	2	TRUE	45.28888279
40	rs466639	C	T	C	T	0.075	-0.0162	0.87	0.8751	FALSE	FALSE	FALSE	ebi-a-GCST004988	1	165394882	0.0094	139274	0.0844092	Breast cancer || id:ebi-a-GCST004988	Breast cancer	Breast cancer || ||	TRUE	igd	182416	0.00870584	1	165394882	7.00E-18	ieu-a-1095	|| id:ieu-a-1095	TRUE	reported	igd	2	TRUE	74.21661875
41	rs4735766	T	G	T	G	-0.047	0.019	0.35	0.2831	FALSE	FALSE	FALSE	ebi-a-GCST004988	8	78099782	0.0069	139274	0.00548997	Breast cancer || id:ebi-a-GCST004988	Breast cancer	Breast cancer || ||	TRUE	igd	182416	0.00649736	8	78099782	4.70E-13	ieu-a-1095	|| id:ieu-a-1095	TRUE	reported	igd	2	TRUE	52.32652027
42	rs618678	T	C	T	C	-0.034	-0.0046	0.33	0.3347	FALSE	FALSE	FALSE	ebi-a-GCST004988	1	44133299	0.0065	139274	0.4775	Breast cancer || id:ebi-a-GCST004988	Breast cancer	Breast cancer || ||	TRUE	igd	182416	0.00614814	1	44133299	3.20E-08	ieu-a-1095	|| id:ieu-a-1095	TRUE	reported	igd	2	TRUE	30.58231361
43	rs633715	C	T	C	T	-0.051	-0.0303	0.2	0.2015	FALSE	FALSE	FALSE	ebi-a-GCST004988	1	177852580	0.0078	139274	9.89E-05	Breast cancer || id:ebi-a-GCST004988	Breast cancer	Breast cancer || ||	TRUE	igd	182416	0.00725	1	177852580	2.00E-12	ieu-a-1095	|| id:ieu-a-1095	TRUE	reported	igd	2	TRUE	49.48394768
44	rs6694738	A	C	A	C	-0.044	-0.006	0.18	0.1421	FALSE	FALSE	FALSE	ebi-a-GCST004988	1	243715210	0.0089	139274	0.5007	Breast cancer || id:ebi-a-GCST004988	Breast cancer	Breast cancer || ||	TRUE	igd	182416	0.00788477	1	243715210	2.40E-08	ieu-a-1095	|| id:ieu-a-1095	TRUE	reported	igd	2	TRUE	31.14062281
45	rs6747380	A	G	A	G	0.065	4.00E-04	0.17	0.1722	FALSE	FALSE	FALSE	ebi-a-GCST004988	2	56587749	0.0082	139274	0.9574	Breast cancer || id:ebi-a-GCST004988	Breast cancer	Breast cancer || ||	TRUE	igd	182416	0.00765776	2	56587749	2.10E-17	ieu-a-1095	|| id:ieu-a-1095	TRUE	reported	igd	2	TRUE	72.04821259
46	rs6758290	C	T	C	T	-0.04	0.0049	0.51	0.4844	FALSE	FALSE	FALSE	ebi-a-GCST004988	2	105864826	0.0062	139274	0.4304	Breast cancer || id:ebi-a-GCST004988	Breast cancer	Breast cancer || ||	TRUE	igd	182416	0.00632213	2	105864826	2.50E-10	ieu-a-1095	|| id:ieu-a-1095	TRUE	reported	igd	2	TRUE	40.0306958
47	rs6770162	A	G	A	G	0.036	-0.0131	0.44	0.5093	FALSE	FALSE	FALSE	ebi-a-GCST004988	3	24711013	0.0064	139274	0.0391498	Breast cancer || id:ebi-a-GCST004988	Breast cancer	Breast cancer || ||	TRUE	igd	182416	0.00573308	3	24711013	3.40E-10	ieu-a-1095	|| id:ieu-a-1095	TRUE	reported	igd	2	TRUE	39.4302016
48	rs6933660	A	C	A	C	-0.036	-0.022	0.3	0.3135	FALSE	FALSE	FALSE	ebi-a-GCST004988	6	151803754	0.0066	139274	0.00092809	Breast cancer || id:ebi-a-GCST004988	Breast cancer	Breast cancer || ||	TRUE	igd	182416	0.00633127	6	151803754	1.30E-08	ieu-a-1095	|| id:ieu-a-1095	TRUE	reported	igd	2	TRUE	32.33131228
49	rs7103411	T	C	T	C	-0.043	0.0077	0.78	0.7828	FALSE	FALSE	FALSE	ebi-a-GCST004988	11	27700125	0.0075	139274	0.3079	Breast cancer || id:ebi-a-GCST004988	Breast cancer	Breast cancer || ||	TRUE	igd	182416	0.00705591	11	27700125	1.10E-09	ieu-a-1095	|| id:ieu-a-1095	TRUE	reported	igd	2	TRUE	37.13905474
50	rs7119712	A	G	A	G	-0.041	-0.0085	0.19	0.2671	FALSE	FALSE	FALSE	ebi-a-GCST004988	11	101427771	0.007	139274	0.2255	Breast cancer || id:ebi-a-GCST004988	Breast cancer	Breast cancer || ||	TRUE	igd	182416	0.00644518	11	101427771	2.00E-10	ieu-a-1095	|| id:ieu-a-1095	TRUE	reported	igd	2	TRUE	40.46668343
51	rs740077	C	A	C	A	-0.046	0.0062	0.21	0.2223	FALSE	FALSE	FALSE	ebi-a-GCST004988	5	137760083	0.0074	139274	0.4048	Breast cancer || id:ebi-a-GCST004988	Breast cancer	Breast cancer || ||	TRUE	igd	182416	0.00704498	5	137760083	6.60E-11	ieu-a-1095	|| id:ieu-a-1095	TRUE	reported	igd	2	TRUE	42.63400525
52	rs7642134	G	A	G	A	0.038	0.0043	0.56	0.6145	FALSE	FALSE	FALSE	ebi-a-GCST004988	3	86916882	0.0064	139274	0.4976	Breast cancer || id:ebi-a-GCST004988	Breast cancer	Breast cancer || ||	TRUE	igd	182416	0.0059124	3	86916882	1.30E-10	ieu-a-1095	|| id:ieu-a-1095	TRUE	reported	igd	2	TRUE	41.30851441
53	rs7853970	C	T	C	T	-0.037	0.0076	0.57	0.5349	FALSE	FALSE	FALSE	ebi-a-GCST004988	9	86715566	0.0064	139274	0.2385	Breast cancer || id:ebi-a-GCST004988	Breast cancer	Breast cancer || ||	TRUE	igd	182416	0.0062595	9	86715566	3.40E-09	ieu-a-1095	|| id:ieu-a-1095	TRUE	reported	igd	2	TRUE	34.94010137
54	rs7944630	A	G	A	G	0.047	-0.0162	0.57	0.6016	FALSE	FALSE	FALSE	ebi-a-GCST004988	11	122838844	0.0063	139274	0.00987211	Breast cancer || id:ebi-a-GCST004988	Breast cancer	Breast cancer || ||	TRUE	igd	182416	0.005728	11	122838844	2.30E-16	ieu-a-1095	|| id:ieu-a-1095	TRUE	reported	igd	2	TRUE	67.32706727
55	rs8032675	C	T	C	T	-0.036	0.0122	0.57	0.5918	FALSE	FALSE	FALSE	ebi-a-GCST004988	15	67959464	0.0063	139274	0.0528299	Breast cancer || id:ebi-a-GCST004988	Breast cancer	Breast cancer || ||	TRUE	igd	182416	0.00585659	15	67959464	7.90E-10	ieu-a-1095	|| id:ieu-a-1095	TRUE	reported	igd	2	TRUE	37.78464605
56	rs852069	G	A	G	A	0.036	0.0057	0.62	0.6361	FALSE	FALSE	FALSE	ebi-a-GCST004988	20	17122593	0.0064	139274	0.3766	Breast cancer || id:ebi-a-GCST004988	Breast cancer	Breast cancer || ||	TRUE	igd	182416	0.00590728	20	17122593	1.10E-09	ieu-a-1095	|| id:ieu-a-1095	TRUE	reported	igd	2	TRUE	37.13897286
57	rs888345	A	G	A	G	-0.044	0.0021	0.82	0.7994	FALSE	FALSE	FALSE	ebi-a-GCST004988	8	140646990	0.0077	139274	0.788501	Breast cancer || id:ebi-a-GCST004988	Breast cancer	Breast cancer || ||	TRUE	igd	182416	0.00731517	8	140646990	1.80E-09	ieu-a-1095	|| id:ieu-a-1095	TRUE	reported	igd	2	TRUE	36.17899564
58	rs895526	C	T	C	T	0.044	0.0271	0.8	0.82	FALSE	FALSE	FALSE	ebi-a-GCST004988	2	200162425	0.0083	139274	0.001083	Breast cancer || id:ebi-a-GCST004988	Breast cancer	Breast cancer || ||	TRUE	igd	182416	0.00755322	2	200162425	5.70E-09	ieu-a-1095	|| id:ieu-a-1095	TRUE	reported	igd	2	TRUE	33.93447105
59	rs913588	A	G	A	G	-0.034	-0.0015	0.55	0.5001	FALSE	FALSE	FALSE	ebi-a-GCST004988	9	7174673	0.0062	139274	0.8097	Breast cancer || id:ebi-a-GCST004988	Breast cancer	Breast cancer || ||	TRUE	igd	182416	0.00568343	9	7174673	2.20E-09	ieu-a-1095	|| id:ieu-a-1095	TRUE	reported	igd	2	TRUE	35.78794847
60	rs9555810	G	C	G	C	0.047	2.00E-04	0.26	0.2821	FALSE	TRUE	FALSE	ebi-a-GCST004988	13	112181437	0.0069	139274	0.9801	Breast cancer || id:ebi-a-GCST004988	Breast cancer	Breast cancer || ||	TRUE	igd	182416	0.00649207	13	112181437	4.50E-13	ieu-a-1095	|| id:ieu-a-1095	TRUE	reported	igd	2	TRUE	52.41183053
61	rs9565073	C	T	C	T	0.034	-9.00E-04	0.52	0.5428	FALSE	FALSE	FALSE	ebi-a-GCST004988	13	74643919	0.0062	139274	0.88	Breast cancer || id:ebi-a-GCST004988	Breast cancer	Breast cancer || ||	TRUE	igd	182416	0.00588074	13	74643919	7.40E-09	ieu-a-1095	|| id:ieu-a-1095	TRUE	reported	igd	2	TRUE	33.4267287
62	rs9635759	A	G	A	G	0.058	-0.0288	0.33	0.311	FALSE	FALSE	FALSE	ebi-a-GCST004988	17	49613785	0.0067	139274	1.68E-05	Breast cancer || id:ebi-a-GCST004988	Breast cancer	Breast cancer || ||	TRUE	igd	182416	0.00636151	17	49613785	7.70E-20	ieu-a-1095	|| id:ieu-a-1095	TRUE	reported	igd	2	TRUE	83.12574655
63	rs9647570	G	T	G	T	0.046	-0.0196	0.12	0.1463	FALSE	FALSE	FALSE	ebi-a-GCST004988	5	167370263	0.0092	139274	0.0344096	Breast cancer || id:ebi-a-GCST004988	Breast cancer	Breast cancer || ||	TRUE	igd	182416	0.00842712	5	167370263	4.80E-08	ieu-a-1095	|| id:ieu-a-1095	TRUE	reported	igd	2	TRUE	29.79595481
64	rs9997604	C	A	C	A	0.039	-0.001	0.7	0.7315	FALSE	FALSE	FALSE	ebi-a-GCST004988	4	28752932	0.007	139274	0.8823	Breast cancer || id:ebi-a-GCST004988	Breast cancer	Breast cancer || ||	TRUE	igd	182416	0.00651099	4	28752932	2.10E-09	ieu-a-1095	|| id:ieu-a-1095	TRUE	reported	igd	2	TRUE	35.87857266
