# Supplementary material for: The Causal Effect of Reproductive Factors on Breast Cancer: A Two-Sample Mendelian Randomization Study
Source: J Clin Med. 2023 Jan 1;12(1):347. doi: 10.3390/jcm12010347 (PMC9820938; doi:10.3390/jcm12010347)
Supplement: Supplementary file 1 [file jcm-12-00347-s001.zip › jcm-2096216-supplementary file 3.csv]

	SNP	effect_allele.exposure	other_allele.exposure	effect_allele.outcome	other_allele.outcome	beta.exposure	beta.outcome	eaf.exposure	eaf.outcome	remove	palindromic	ambiguous	id.outcome	chr	pos	se.outcome	samplesize.outcome	pval.outcome	outcome	originalname.outcome	outcome.deprecated	mr_keep.outcome	data_source.outcome	chr.exposure	pos.exposure	se.exposure	pval.exposure	samplesize.exposure	id.exposure	exposure	mr_keep.exposure	pval_origin.exposure	data_source.exposure	action	mr_keep	F
1	rs1002202	A	G	A	G	0.0124	0.0056	NA	0.4203	FALSE	FALSE	FALSE	ebi-a-GCST004988	3	70871090	0.0065	139274	0.3895	Breast cancer || id:ebi-a-GCST004988	Breast cancer	Breast cancer || ||	TRUE	igd	3	70871090	0.0021	3.40E-09	397338	ebi-a-GCST90000047	|| id:ebi-a-GCST90000047	TRUE	reported	igd	2	TRUE	34.86621315
2	rs10104523	C	T	C	T	-0.0123	-1.00E-04	NA	0.5361	FALSE	FALSE	FALSE	ebi-a-GCST004988	8	73889570	0.0063	139274	0.9841	Breast cancer || id:ebi-a-GCST004988	Breast cancer	Breast cancer || ||	TRUE	igd	8	73889570	0.0021	6.70E-10	397338	ebi-a-GCST90000047	|| id:ebi-a-GCST90000047	TRUE	reported	igd	2	TRUE	34.30612245
3	rs10111737	T	C	T	C	0.0133	0.0066	NA	0.7064	FALSE	FALSE	FALSE	ebi-a-GCST004988	8	92038304	0.0069	139274	0.3383	Breast cancer || id:ebi-a-GCST004988	Breast cancer	Breast cancer || ||	TRUE	igd	8	92038304	0.0023	2.60E-08	397338	ebi-a-GCST90000047	|| id:ebi-a-GCST90000047	TRUE	reported	igd	2	TRUE	33.43856333
4	rs1014403	A	G	A	G	-0.013	8.00E-04	NA	0.4161	FALSE	FALSE	FALSE	ebi-a-GCST004988	15	97505901	0.0068	139274	0.9073	Breast cancer || id:ebi-a-GCST004988	Breast cancer	Breast cancer || ||	TRUE	igd	15	97505901	0.0021	8.00E-10	397338	ebi-a-GCST90000047	|| id:ebi-a-GCST90000047	TRUE	reported	igd	2	TRUE	38.32199546
5	rs10157166	T	C	T	C	-0.0119	-0.0061	NA	0.3945	FALSE	FALSE	FALSE	ebi-a-GCST004988	1	214484950	0.0067	139274	0.3665	Breast cancer || id:ebi-a-GCST004988	Breast cancer	Breast cancer || ||	TRUE	igd	1	214484950	0.0021	1.20E-08	397338	ebi-a-GCST90000047	|| id:ebi-a-GCST90000047	TRUE	reported	igd	2	TRUE	32.11111111
6	rs10165889	A	C	A	C	0.0138	-0.0034	NA	0.2215	FALSE	FALSE	FALSE	ebi-a-GCST004988	2	164879903	0.0075	139274	0.649901	Breast cancer || id:ebi-a-GCST004988	Breast cancer	Breast cancer || ||	TRUE	igd	2	164879903	0.0025	7.90E-09	397338	ebi-a-GCST90000047	|| id:ebi-a-GCST90000047	TRUE	reported	igd	2	TRUE	30.4704
7	rs10516875	G	T	G	T	-0.0148	0.003	NA	0.23	FALSE	FALSE	FALSE	ebi-a-GCST004988	4	91590266	0.0076	139274	0.690799	Breast cancer || id:ebi-a-GCST004988	Breast cancer	Breast cancer || ||	TRUE	igd	4	91590266	0.0024	6.60E-10	397338	ebi-a-GCST90000047	|| id:ebi-a-GCST90000047	TRUE	reported	igd	2	TRUE	38.02777778
8	rs10853981	A	G	A	G	-0.0123	-0.024	NA	0.3254	FALSE	FALSE	FALSE	ebi-a-GCST004988	19	4965064	0.0066	139274	0.0002857	Breast cancer || id:ebi-a-GCST004988	Breast cancer	Breast cancer || ||	TRUE	igd	19	4965064	0.0022	1.00E-08	397338	ebi-a-GCST90000047	|| id:ebi-a-GCST90000047	TRUE	reported	igd	2	TRUE	31.25826446
9	rs10858054	T	G	T	G	0.0149	0.0015	NA	0.1842	FALSE	FALSE	FALSE	ebi-a-GCST004988	1	115338190	0.0082	139274	0.8571	Breast cancer || id:ebi-a-GCST004988	Breast cancer	Breast cancer || ||	TRUE	igd	1	115338190	0.0027	2.30E-08	397338	ebi-a-GCST90000047	|| id:ebi-a-GCST90000047	TRUE	reported	igd	2	TRUE	30.45404664
10	rs10871582	T	G	T	G	-0.0153	0.0026	NA	0.3395	FALSE	FALSE	FALSE	ebi-a-GCST004988	18	53276589	0.0066	139274	0.6975	Breast cancer || id:ebi-a-GCST004988	Breast cancer	Breast cancer || ||	TRUE	igd	18	53276589	0.0022	1.30E-12	397338	ebi-a-GCST90000047	|| id:ebi-a-GCST90000047	TRUE	reported	igd	2	TRUE	48.36570248
11	rs10880086	A	G	A	G	0.016	0.0084	NA	0.2051	FALSE	FALSE	FALSE	ebi-a-GCST004988	12	41905017	0.0077	139274	0.2751	Breast cancer || id:ebi-a-GCST004988	Breast cancer	Breast cancer || ||	TRUE	igd	12	41905017	0.0025	1.30E-10	397338	ebi-a-GCST90000047	|| id:ebi-a-GCST90000047	TRUE	reported	igd	2	TRUE	40.96
12	rs10955084	T	C	T	C	-0.0131	-0.0077	NA	0.5651	FALSE	FALSE	FALSE	ebi-a-GCST004988	8	97825208	0.0065	139274	0.234	Breast cancer || id:ebi-a-GCST004988	Breast cancer	Breast cancer || ||	TRUE	igd	8	97825208	0.0021	2.50E-10	397338	ebi-a-GCST90000047	|| id:ebi-a-GCST90000047	TRUE	reported	igd	2	TRUE	38.9138322
13	rs10992812	A	G	A	G	0.0121	-0.0054	NA	0.3765	FALSE	FALSE	FALSE	ebi-a-GCST004988	9	96392182	0.0065	139274	0.4025	Breast cancer || id:ebi-a-GCST004988	Breast cancer	Breast cancer || ||	TRUE	igd	9	96392182	0.0022	1.70E-08	397338	ebi-a-GCST90000047	|| id:ebi-a-GCST90000047	TRUE	reported	igd	2	TRUE	30.25
14	rs111991969	A	C	A	C	0.0246	9.00E-04	NA	0.0726	FALSE	FALSE	FALSE	ebi-a-GCST004988	1	72887402	0.0133	139274	0.9475	Breast cancer || id:ebi-a-GCST004988	Breast cancer	Breast cancer || ||	TRUE	igd	1	72887402	0.0041	2.30E-09	397338	ebi-a-GCST90000047	|| id:ebi-a-GCST90000047	TRUE	reported	igd	2	TRUE	36
15	rs11240331	T	C	T	C	0.014	0.012	NA	0.2535	FALSE	FALSE	FALSE	ebi-a-GCST004988	1	204968339	0.0071	139274	0.09234	Breast cancer || id:ebi-a-GCST004988	Breast cancer	Breast cancer || ||	TRUE	igd	1	204968339	0.0024	2.20E-09	397338	ebi-a-GCST90000047	|| id:ebi-a-GCST90000047	TRUE	reported	igd	2	TRUE	34.02777778
16	rs112523595	C	T	C	T	0.024	0.0138	NA	0.6355	FALSE	FALSE	FALSE	ebi-a-GCST004988	3	85650341	0.0065	139274	0.0335097	Breast cancer || id:ebi-a-GCST004988	Breast cancer	Breast cancer || ||	TRUE	igd	3	85650341	0.0022	1.20E-28	397338	ebi-a-GCST90000047	|| id:ebi-a-GCST90000047	TRUE	reported	igd	2	TRUE	119.0082645
17	rs112633616	C	A	C	A	0.0386	0.03	NA	0.032	FALSE	FALSE	FALSE	ebi-a-GCST004988	12	23238326	0.0184	139274	0.1023	Breast cancer || id:ebi-a-GCST004988	Breast cancer	Breast cancer || ||	TRUE	igd	12	23238326	0.0058	5.20E-11	397338	ebi-a-GCST90000047	|| id:ebi-a-GCST90000047	TRUE	reported	igd	2	TRUE	44.29131986
18	rs112880127	G	A	G	A	0.0151	0.0066	NA	0.1664	FALSE	FALSE	FALSE	ebi-a-GCST004988	10	120007757	0.0089	139274	0.4613	Breast cancer || id:ebi-a-GCST004988	Breast cancer	Breast cancer || ||	TRUE	igd	10	120007757	0.0028	2.70E-08	397338	ebi-a-GCST90000047	|| id:ebi-a-GCST90000047	TRUE	reported	igd	2	TRUE	29.08290816
19	rs113338260	C	T	C	T	-0.0149	0.0137	NA	0.2119	FALSE	FALSE	FALSE	ebi-a-GCST004988	5	46004640	0.0077	139274	0.0777195	Breast cancer || id:ebi-a-GCST004988	Breast cancer	Breast cancer || ||	TRUE	igd	5	46004640	0.0025	2.20E-09	397338	ebi-a-GCST90000047	|| id:ebi-a-GCST90000047	TRUE	reported	igd	2	TRUE	35.5216
20	rs113367286	T	C	T	C	0.0172	-0.0141	NA	0.2838	FALSE	FALSE	FALSE	ebi-a-GCST004988	7	140144414	0.0078	139274	0.0713806	Breast cancer || id:ebi-a-GCST004988	Breast cancer	Breast cancer || ||	TRUE	igd	7	140144414	0.0023	1.90E-13	397338	ebi-a-GCST90000047	|| id:ebi-a-GCST90000047	TRUE	reported	igd	2	TRUE	55.92438563
21	rs114456303	A	C	A	C	0.0441	-0.0247	NA	0.0208	FALSE	FALSE	FALSE	ebi-a-GCST004988	3	24673158	0.0248	139274	0.3195	Breast cancer || id:ebi-a-GCST004988	Breast cancer	Breast cancer || ||	TRUE	igd	3	24673158	0.0075	1.00E-08	397338	ebi-a-GCST90000047	|| id:ebi-a-GCST90000047	TRUE	reported	igd	2	TRUE	34.5744
22	rs1156981	G	A	G	A	-0.0207	-0.0212	NA	0.9015	FALSE	FALSE	FALSE	ebi-a-GCST004988	1	88829969	0.011	139274	0.0536896	Breast cancer || id:ebi-a-GCST004988	Breast cancer	Breast cancer || ||	TRUE	igd	1	88829969	0.0035	1.60E-09	397338	ebi-a-GCST90000047	|| id:ebi-a-GCST90000047	TRUE	reported	igd	2	TRUE	34.97877551
23	rs11688027	G	A	G	A	0.0224	-0.0167	NA	0.0728	FALSE	FALSE	FALSE	ebi-a-GCST004988	2	78018164	0.0127	139274	0.1895	Breast cancer || id:ebi-a-GCST004988	Breast cancer	Breast cancer || ||	TRUE	igd	2	78018164	0.004	1.40E-08	397338	ebi-a-GCST90000047	|| id:ebi-a-GCST90000047	TRUE	reported	igd	2	TRUE	31.36
24	rs11729080	A	G	A	G	0.0222	0.0038	NA	0.1542	FALSE	FALSE	FALSE	ebi-a-GCST004988	4	112503872	0.009	139274	0.671901	Breast cancer || id:ebi-a-GCST004988	Breast cancer	Breast cancer || ||	TRUE	igd	4	112503872	0.0027	4.10E-16	397338	ebi-a-GCST90000047	|| id:ebi-a-GCST90000047	TRUE	reported	igd	2	TRUE	67.60493827
25	rs11767283	G	A	G	A	-0.0191	0.0012	NA	0.24	FALSE	FALSE	FALSE	ebi-a-GCST004988	7	121947456	0.0079	139274	0.8784	Breast cancer || id:ebi-a-GCST004988	Breast cancer	Breast cancer || ||	TRUE	igd	7	121947456	0.0025	2.80E-14	397338	ebi-a-GCST90000047	|| id:ebi-a-GCST90000047	TRUE	reported	igd	2	TRUE	58.3696
26	rs117831144	T	C	T	C	-0.0356	0.0264	NA	0.0279	FALSE	FALSE	FALSE	ebi-a-GCST004988	20	14731057	0.0221	139274	0.2331	Breast cancer || id:ebi-a-GCST004988	Breast cancer	Breast cancer || ||	TRUE	igd	20	14731057	0.0064	3.40E-08	397338	ebi-a-GCST90000047	|| id:ebi-a-GCST90000047	TRUE	reported	igd	2	TRUE	30.94140625
27	rs12049116	T	C	T	C	0.0151	-0.0027	NA	0.7668	FALSE	FALSE	FALSE	ebi-a-GCST004988	1	151050283	0.0075	139274	0.7209	Breast cancer || id:ebi-a-GCST004988	Breast cancer	Breast cancer || ||	TRUE	igd	1	151050283	0.0025	1.90E-09	397338	ebi-a-GCST90000047	|| id:ebi-a-GCST90000047	TRUE	reported	igd	2	TRUE	36.4816
28	rs12147463	A	G	A	G	-0.0202	0.0045	NA	0.1989	FALSE	FALSE	FALSE	ebi-a-GCST004988	14	41059928	0.0079	139274	0.5695	Breast cancer || id:ebi-a-GCST004988	Breast cancer	Breast cancer || ||	TRUE	igd	14	41059928	0.0026	3.60E-14	397338	ebi-a-GCST90000047	|| id:ebi-a-GCST90000047	TRUE	reported	igd	2	TRUE	60.36094675
29	rs12203592	T	C	T	C	0.014	0.0153	NA	0.1301	FALSE	FALSE	FALSE	ebi-a-GCST004988	6	396321	0.0106	139274	0.148	Breast cancer || id:ebi-a-GCST004988	Breast cancer	Breast cancer || ||	TRUE	igd	6	396321	0.0026	3.60E-08	397338	ebi-a-GCST90000047	|| id:ebi-a-GCST90000047	TRUE	reported	igd	2	TRUE	28.99408284
30	rs12204714	T	C	T	C	0.0275	0.024	NA	0.6611	FALSE	FALSE	FALSE	ebi-a-GCST004988	6	152235339	0.0065	139274	0.000239999	Breast cancer || id:ebi-a-GCST004988	Breast cancer	Breast cancer || ||	TRUE	igd	6	152235339	0.0021	8.30E-38	397338	ebi-a-GCST90000047	|| id:ebi-a-GCST90000047	TRUE	reported	igd	2	TRUE	171.4852608
31	rs12244388	A	G	A	G	-0.0136	0.0136	NA	0.3592	FALSE	FALSE	FALSE	ebi-a-GCST004988	10	104640052	0.0065	139274	0.0351301	Breast cancer || id:ebi-a-GCST004988	Breast cancer	Breast cancer || ||	TRUE	igd	10	104640052	0.0022	5.80E-10	397338	ebi-a-GCST90000047	|| id:ebi-a-GCST90000047	TRUE	reported	igd	2	TRUE	38.21487603
32	rs12292980	A	G	A	G	-0.0127	-0.0062	NA	0.3024	FALSE	FALSE	FALSE	ebi-a-GCST004988	11	27734349	0.0068	139274	0.3595	Breast cancer || id:ebi-a-GCST004988	Breast cancer	Breast cancer || ||	TRUE	igd	11	27734349	0.0022	1.10E-08	397338	ebi-a-GCST90000047	|| id:ebi-a-GCST90000047	TRUE	reported	igd	2	TRUE	33.32438017
33	rs12376530	C	A	C	A	-0.0145	5.00E-04	NA	0.2612	FALSE	FALSE	FALSE	ebi-a-GCST004988	9	14529836	0.0073	139274	0.9407	Breast cancer || id:ebi-a-GCST004988	Breast cancer	Breast cancer || ||	TRUE	igd	9	14529836	0.0024	7.90E-10	397338	ebi-a-GCST90000047	|| id:ebi-a-GCST90000047	TRUE	reported	igd	2	TRUE	36.50173611
34	rs12448731	T	C	T	C	-0.0179	0.0107	NA	0.1528	FALSE	FALSE	FALSE	ebi-a-GCST004988	16	49622284	0.0092	139274	0.2462	Breast cancer || id:ebi-a-GCST004988	Breast cancer	Breast cancer || ||	TRUE	igd	16	49622284	0.003	2.10E-09	397338	ebi-a-GCST90000047	|| id:ebi-a-GCST90000047	TRUE	reported	igd	2	TRUE	35.60111111
35	rs12463727	A	G	A	G	0.0141	-0.0027	NA	0.5237	FALSE	FALSE	FALSE	ebi-a-GCST004988	2	26948413	0.0065	139274	0.6734	Breast cancer || id:ebi-a-GCST004988	Breast cancer	Breast cancer || ||	TRUE	igd	2	26948413	0.0021	5.90E-12	397338	ebi-a-GCST90000047	|| id:ebi-a-GCST90000047	TRUE	reported	igd	2	TRUE	45.08163265
36	rs12517438	G	T	G	T	-0.0123	-0.0073	NA	0.5322	FALSE	FALSE	FALSE	ebi-a-GCST004988	5	30842054	0.0065	139274	0.2637	Breast cancer || id:ebi-a-GCST004988	Breast cancer	Breast cancer || ||	TRUE	igd	5	30842054	0.0021	3.30E-09	397338	ebi-a-GCST90000047	|| id:ebi-a-GCST90000047	TRUE	reported	igd	2	TRUE	34.30612245
37	rs12523097	C	T	C	T	-0.0138	-0.0024	NA	0.3002	FALSE	FALSE	FALSE	ebi-a-GCST004988	5	167411400	0.0073	139274	0.745	Breast cancer || id:ebi-a-GCST004988	Breast cancer	Breast cancer || ||	TRUE	igd	5	167411400	0.0023	1.20E-09	397338	ebi-a-GCST90000047	|| id:ebi-a-GCST90000047	TRUE	reported	igd	2	TRUE	36
38	rs12554512	C	T	C	T	0.0126	0.007	NA	0.4065	FALSE	FALSE	FALSE	ebi-a-GCST004988	9	23352293	0.0067	139274	0.2972	Breast cancer || id:ebi-a-GCST004988	Breast cancer	Breast cancer || ||	TRUE	igd	9	23352293	0.0021	1.20E-09	397338	ebi-a-GCST90000047	|| id:ebi-a-GCST90000047	TRUE	reported	igd	2	TRUE	36
39	rs12672726	A	G	A	G	-0.0159	0.0024	NA	0.2496	FALSE	FALSE	FALSE	ebi-a-GCST004988	7	21403414	0.0072	139274	0.7387	Breast cancer || id:ebi-a-GCST004988	Breast cancer	Breast cancer || ||	TRUE	igd	7	21403414	0.0024	3.00E-11	397338	ebi-a-GCST90000047	|| id:ebi-a-GCST90000047	TRUE	reported	igd	2	TRUE	43.890625
40	rs12714592	C	A	C	A	-0.0217	0.001	NA	0.2746	FALSE	FALSE	FALSE	ebi-a-GCST004988	3	84387950	0.0071	139274	0.8846	Breast cancer || id:ebi-a-GCST004988	Breast cancer	Breast cancer || ||	TRUE	igd	3	84387950	0.0023	1.10E-20	397338	ebi-a-GCST90000047	|| id:ebi-a-GCST90000047	TRUE	reported	igd	2	TRUE	89.01512287
41	rs12714702	G	A	G	A	-0.0242	-0.0268	NA	0.8513	FALSE	FALSE	FALSE	ebi-a-GCST004988	3	88249922	0.0087	139274	0.002115	Breast cancer || id:ebi-a-GCST004988	Breast cancer	Breast cancer || ||	TRUE	igd	3	88249922	0.0028	1.40E-17	397338	ebi-a-GCST90000047	|| id:ebi-a-GCST90000047	TRUE	reported	igd	2	TRUE	74.69897959
42	rs12725944	A	G	A	G	0.0134	-0.0062	NA	0.2092	FALSE	FALSE	FALSE	ebi-a-GCST004988	1	232569889	0.0077	139274	0.421	Breast cancer || id:ebi-a-GCST004988	Breast cancer	Breast cancer || ||	TRUE	igd	1	232569889	0.0025	4.20E-08	397338	ebi-a-GCST90000047	|| id:ebi-a-GCST90000047	TRUE	reported	igd	2	TRUE	28.7296
43	rs12878359	C	A	C	A	0.0134	-0.0013	NA	0.5306	FALSE	FALSE	FALSE	ebi-a-GCST004988	14	58816212	0.0066	139274	0.8388	Breast cancer || id:ebi-a-GCST004988	Breast cancer	Breast cancer || ||	TRUE	igd	14	58816212	0.0021	5.30E-10	397338	ebi-a-GCST90000047	|| id:ebi-a-GCST90000047	TRUE	reported	igd	2	TRUE	40.71655329
44	rs12882172	T	C	T	C	0.0114	0.0048	NA	0.4004	FALSE	FALSE	FALSE	ebi-a-GCST004988	14	84909590	0.0067	139274	0.4761	Breast cancer || id:ebi-a-GCST004988	Breast cancer	Breast cancer || ||	TRUE	igd	14	84909590	0.0021	4.40E-08	397338	ebi-a-GCST90000047	|| id:ebi-a-GCST90000047	TRUE	reported	igd	2	TRUE	29.46938776
45	rs12907546	A	G	A	G	-0.0227	0.0063	NA	0.215	FALSE	FALSE	FALSE	ebi-a-GCST004988	15	47684280	0.0075	139274	0.4038	Breast cancer || id:ebi-a-GCST004988	Breast cancer	Breast cancer || ||	TRUE	igd	15	47684280	0.0025	2.10E-19	397338	ebi-a-GCST90000047	|| id:ebi-a-GCST90000047	TRUE	reported	igd	2	TRUE	82.4464
46	rs1320330	G	T	G	T	-0.0178	-0.0391	NA	0.8274	FALSE	FALSE	FALSE	ebi-a-GCST004988	2	622225	0.0081	139274	1.47E-06	Breast cancer || id:ebi-a-GCST004988	Breast cancer	Breast cancer || ||	TRUE	igd	2	622225	0.0027	1.10E-10	397338	ebi-a-GCST90000047	|| id:ebi-a-GCST90000047	TRUE	reported	igd	2	TRUE	43.46227709
47	rs13216871	G	A	G	A	-0.0175	-0.0131	NA	0.1205	FALSE	FALSE	FALSE	ebi-a-GCST004988	6	145257393	0.0097	139274	0.1736	Breast cancer || id:ebi-a-GCST004988	Breast cancer	Breast cancer || ||	TRUE	igd	6	145257393	0.0032	4.40E-08	397338	ebi-a-GCST90000047	|| id:ebi-a-GCST90000047	TRUE	reported	igd	2	TRUE	29.90722656
48	rs13307225	A	G	A	G	0.0218	0.0146	NA	0.9032	FALSE	FALSE	FALSE	ebi-a-GCST004988	7	105084671	0.0122	139274	0.2315	Breast cancer || id:ebi-a-GCST004988	Breast cancer	Breast cancer || ||	TRUE	igd	7	105084671	0.0034	4.70E-11	397338	ebi-a-GCST90000047	|| id:ebi-a-GCST90000047	TRUE	reported	igd	2	TRUE	41.11072664
49	rs13387970	A	C	A	C	-0.0119	0.004	NA	0.4575	FALSE	FALSE	FALSE	ebi-a-GCST004988	2	166193965	0.0064	139274	0.5254	Breast cancer || id:ebi-a-GCST004988	Breast cancer	Breast cancer || ||	TRUE	igd	2	166193965	0.0021	9.80E-09	397338	ebi-a-GCST90000047	|| id:ebi-a-GCST90000047	TRUE	reported	igd	2	TRUE	32.11111111
50	rs13394795	C	T	C	T	0.0134	0.0174	NA	0.2427	FALSE	FALSE	FALSE	ebi-a-GCST004988	2	202867731	0.0074	139274	0.01854	Breast cancer || id:ebi-a-GCST004988	Breast cancer	Breast cancer || ||	TRUE	igd	2	202867731	0.0024	2.90E-08	397338	ebi-a-GCST90000047	|| id:ebi-a-GCST90000047	TRUE	reported	igd	2	TRUE	31.17361111
51	rs1368546	C	T	C	T	0.0165	-0.0088	NA	0.5552	FALSE	FALSE	FALSE	ebi-a-GCST004988	2	104057364	0.0062	139274	0.154	Breast cancer || id:ebi-a-GCST004988	Breast cancer	Breast cancer || ||	TRUE	igd	2	104057364	0.0021	2.50E-15	397338	ebi-a-GCST90000047	|| id:ebi-a-GCST90000047	TRUE	reported	igd	2	TRUE	61.73469388
52	rs1392816	T	C	T	C	0.017	0.018	NA	0.377	FALSE	FALSE	FALSE	ebi-a-GCST004988	1	66481188	0.0067	139274	0.00722204	Breast cancer || id:ebi-a-GCST004988	Breast cancer	Breast cancer || ||	TRUE	igd	1	66481188	0.0021	6.20E-16	397338	ebi-a-GCST90000047	|| id:ebi-a-GCST90000047	TRUE	reported	igd	2	TRUE	65.53287982
53	rs1400105	G	A	G	A	-0.0147	-0.0139	NA	0.8244	FALSE	FALSE	FALSE	ebi-a-GCST004988	2	51901360	0.0082	139274	0.0913103	Breast cancer || id:ebi-a-GCST004988	Breast cancer	Breast cancer || ||	TRUE	igd	2	51901360	0.0027	4.10E-08	397338	ebi-a-GCST90000047	|| id:ebi-a-GCST90000047	TRUE	reported	igd	2	TRUE	29.64197531
54	rs141547796	A	G	A	G	0.0324	0.0225	NA	0.0851	FALSE	FALSE	FALSE	ebi-a-GCST004988	6	50615935	0.0115	139274	0.0501395	Breast cancer || id:ebi-a-GCST004988	Breast cancer	Breast cancer || ||	TRUE	igd	6	50615935	0.0038	1.40E-17	397338	ebi-a-GCST90000047	|| id:ebi-a-GCST90000047	TRUE	reported	igd	2	TRUE	72.69806094
55	rs143534909	A	G	A	G	0.0206	-0.007	NA	0.0761	FALSE	FALSE	FALSE	ebi-a-GCST004988	6	105345257	0.0127	139274	0.5805	Breast cancer || id:ebi-a-GCST004988	Breast cancer	Breast cancer || ||	TRUE	igd	6	105345257	0.0037	3.00E-08	397338	ebi-a-GCST90000047	|| id:ebi-a-GCST90000047	TRUE	reported	igd	2	TRUE	30.99780862
56	rs1440983	A	G	A	G	-0.0298	-0.0103	NA	0.0456	FALSE	FALSE	FALSE	ebi-a-GCST004988	14	30493261	0.0167	139274	0.536	Breast cancer || id:ebi-a-GCST004988	Breast cancer	Breast cancer || ||	TRUE	igd	14	30493261	0.0053	2.20E-08	397338	ebi-a-GCST90000047	|| id:ebi-a-GCST90000047	TRUE	reported	igd	2	TRUE	31.61409754
57	rs147633738	T	C	T	C	-0.0242	-0.0143	NA	0.0578	FALSE	FALSE	FALSE	ebi-a-GCST004988	1	156320524	0.0141	139274	0.3107	Breast cancer || id:ebi-a-GCST004988	Breast cancer	Breast cancer || ||	TRUE	igd	1	156320524	0.0042	8.10E-09	397338	ebi-a-GCST90000047	|| id:ebi-a-GCST90000047	TRUE	reported	igd	2	TRUE	33.19954649
58	rs147725178	T	C	T	C	-0.0307	0.0053	NA	0.0313	FALSE	FALSE	FALSE	ebi-a-GCST004988	2	185529344	0.0182	139274	0.7689	Breast cancer || id:ebi-a-GCST004988	Breast cancer	Breast cancer || ||	TRUE	igd	2	185529344	0.0054	5.70E-09	397338	ebi-a-GCST90000047	|| id:ebi-a-GCST90000047	TRUE	reported	igd	2	TRUE	32.32133059
59	rs1554266	C	T	C	T	-0.0116	0.0025	NA	0.4659	FALSE	FALSE	FALSE	ebi-a-GCST004988	2	22430795	0.0068	139274	0.7125	Breast cancer || id:ebi-a-GCST004988	Breast cancer	Breast cancer || ||	TRUE	igd	2	22430795	0.0021	1.40E-08	397338	ebi-a-GCST90000047	|| id:ebi-a-GCST90000047	TRUE	reported	igd	2	TRUE	30.51247166
60	rs1609598	T	C	T	C	-0.0122	-0.0028	NA	0.3775	FALSE	FALSE	FALSE	ebi-a-GCST004988	20	51510926	0.0068	139274	0.679401	Breast cancer || id:ebi-a-GCST004988	Breast cancer	Breast cancer || ||	TRUE	igd	20	51510926	0.0022	3.30E-08	397338	ebi-a-GCST90000047	|| id:ebi-a-GCST90000047	TRUE	reported	igd	2	TRUE	30.75206612
61	rs1866710	G	A	G	A	0.0148	0.0077	NA	0.7236	FALSE	FALSE	FALSE	ebi-a-GCST004988	11	12875312	0.0069	139274	0.2686	Breast cancer || id:ebi-a-GCST004988	Breast cancer	Breast cancer || ||	TRUE	igd	11	12875312	0.0023	2.30E-10	397338	ebi-a-GCST90000047	|| id:ebi-a-GCST90000047	TRUE	reported	igd	2	TRUE	41.40642722
62	rs186723454	G	A	G	A	-0.0183	0.0044	NA	0.1364	FALSE	FALSE	FALSE	ebi-a-GCST004988	3	54156598	0.0107	139274	0.6827	Breast cancer || id:ebi-a-GCST004988	Breast cancer	Breast cancer || ||	TRUE	igd	3	54156598	0.0029	5.10E-11	397338	ebi-a-GCST90000047	|| id:ebi-a-GCST90000047	TRUE	reported	igd	2	TRUE	39.82045184
63	rs191242857	A	G	A	G	0.0125	-0.0039	NA	0.3016	FALSE	FALSE	FALSE	ebi-a-GCST004988	9	127870796	0.0068	139274	0.5604	Breast cancer || id:ebi-a-GCST004988	Breast cancer	Breast cancer || ||	TRUE	igd	9	127870796	0.0022	1.40E-08	397338	ebi-a-GCST90000047	|| id:ebi-a-GCST90000047	TRUE	reported	igd	2	TRUE	32.28305785
64	rs1925686	A	G	A	G	0.0123	-0.0069	NA	0.3812	FALSE	FALSE	FALSE	ebi-a-GCST004988	6	87858691	0.0064	139274	0.28	Breast cancer || id:ebi-a-GCST004988	Breast cancer	Breast cancer || ||	TRUE	igd	6	87858691	0.0021	7.30E-09	397338	ebi-a-GCST90000047	|| id:ebi-a-GCST90000047	TRUE	reported	igd	2	TRUE	34.30612245
65	rs1931263	T	G	T	G	-0.0117	0.0124	NA	0.4913	FALSE	FALSE	FALSE	ebi-a-GCST004988	1	96175101	0.0062	139274	0.0455103	Breast cancer || id:ebi-a-GCST004988	Breast cancer	Breast cancer || ||	TRUE	igd	1	96175101	0.0021	1.70E-08	397338	ebi-a-GCST90000047	|| id:ebi-a-GCST90000047	TRUE	reported	igd	2	TRUE	31.04081633
66	rs1962545	C	T	C	T	-0.0124	-0.0054	NA	0.5139	FALSE	FALSE	FALSE	ebi-a-GCST004988	1	7522336	0.0069	139274	0.435	Breast cancer || id:ebi-a-GCST004988	Breast cancer	Breast cancer || ||	TRUE	igd	1	7522336	0.0021	4.20E-10	397338	ebi-a-GCST90000047	|| id:ebi-a-GCST90000047	TRUE	reported	igd	2	TRUE	34.86621315
67	rs2014149	C	T	C	T	-0.012	-0.009	NA	0.5457	FALSE	FALSE	FALSE	ebi-a-GCST004988	2	14539477	0.0062	139274	0.1463	Breast cancer || id:ebi-a-GCST004988	Breast cancer	Breast cancer || ||	TRUE	igd	2	14539477	0.0021	1.20E-08	397338	ebi-a-GCST90000047	|| id:ebi-a-GCST90000047	TRUE	reported	igd	2	TRUE	32.65306122
68	rs2084572	G	A	G	A	0.014	-0.0114	NA	0.4456	FALSE	FALSE	FALSE	ebi-a-GCST004988	3	17315758	0.0064	139274	0.0759294	Breast cancer || id:ebi-a-GCST004988	Breast cancer	Breast cancer || ||	TRUE	igd	3	17315758	0.0021	3.50E-11	397338	ebi-a-GCST90000047	|| id:ebi-a-GCST90000047	TRUE	reported	igd	2	TRUE	44.44444444
69	rs2091377	T	C	T	C	0.0118	5.00E-04	NA	0.3943	FALSE	FALSE	FALSE	ebi-a-GCST004988	2	6145158	0.0067	139274	0.9447	Breast cancer || id:ebi-a-GCST004988	Breast cancer	Breast cancer || ||	TRUE	igd	2	6145158	0.0021	3.10E-08	397338	ebi-a-GCST90000047	|| id:ebi-a-GCST90000047	TRUE	reported	igd	2	TRUE	31.57369615
70	rs2093623	A	G	A	G	0.0139	-0.0187	NA	0.4907	FALSE	FALSE	FALSE	ebi-a-GCST004988	10	10922977	0.0065	139274	0.00408	Breast cancer || id:ebi-a-GCST004988	Breast cancer	Breast cancer || ||	TRUE	igd	10	10922977	0.0021	4.50E-11	397338	ebi-a-GCST90000047	|| id:ebi-a-GCST90000047	TRUE	reported	igd	2	TRUE	43.81179138
71	rs2130894	T	C	T	C	0.0131	-0.0057	NA	0.2647	FALSE	FALSE	FALSE	ebi-a-GCST004988	10	134039242	0.008	139274	0.4713	Breast cancer || id:ebi-a-GCST004988	Breast cancer	Breast cancer || ||	TRUE	igd	10	134039242	0.0024	1.70E-08	397338	ebi-a-GCST90000047	|| id:ebi-a-GCST90000047	TRUE	reported	igd	2	TRUE	29.79340278
72	rs215639	T	C	T	C	0.0131	0.0135	NA	0.6667	FALSE	FALSE	FALSE	ebi-a-GCST004988	7	32373639	0.0067	139274	0.0448301	Breast cancer || id:ebi-a-GCST004988	Breast cancer	Breast cancer || ||	TRUE	igd	7	32373639	0.0022	2.30E-09	397338	ebi-a-GCST90000047	|| id:ebi-a-GCST90000047	TRUE	reported	igd	2	TRUE	35.45661157
73	rs2174752	T	G	T	G	-0.0128	0.0032	NA	0.4632	FALSE	FALSE	FALSE	ebi-a-GCST004988	13	69332015	0.0062	139274	0.6034	Breast cancer || id:ebi-a-GCST004988	Breast cancer	Breast cancer || ||	TRUE	igd	13	69332015	0.0021	5.90E-10	397338	ebi-a-GCST90000047	|| id:ebi-a-GCST90000047	TRUE	reported	igd	2	TRUE	37.15192744
74	rs2188151	T	G	T	G	-0.021	0.005	NA	0.4046	FALSE	FALSE	FALSE	ebi-a-GCST004988	3	50201924	0.0064	139274	0.4317	Breast cancer || id:ebi-a-GCST004988	Breast cancer	Breast cancer || ||	TRUE	igd	3	50201924	0.0021	2.10E-24	397338	ebi-a-GCST90000047	|| id:ebi-a-GCST90000047	TRUE	reported	igd	2	TRUE	100
75	rs222440	C	T	C	T	0.017	-0.0037	NA	0.8259	FALSE	FALSE	FALSE	ebi-a-GCST004988	6	52946320	0.0084	139274	0.6648	Breast cancer || id:ebi-a-GCST004988	Breast cancer	Breast cancer || ||	TRUE	igd	6	52946320	0.0027	4.90E-10	397338	ebi-a-GCST90000047	|| id:ebi-a-GCST90000047	TRUE	reported	igd	2	TRUE	39.64334705
76	rs2274568	A	G	A	G	-0.0129	0.0075	NA	0.5852	FALSE	FALSE	FALSE	ebi-a-GCST004988	1	110612925	0.0063	139274	0.2362	Breast cancer || id:ebi-a-GCST004988	Breast cancer	Breast cancer || ||	TRUE	igd	1	110612925	0.0021	4.60E-10	397338	ebi-a-GCST90000047	|| id:ebi-a-GCST90000047	TRUE	reported	igd	2	TRUE	37.73469388
77	rs2279574	A	C	A	C	0.0119	3.00E-04	NA	0.555	FALSE	FALSE	FALSE	ebi-a-GCST004988	12	89745477	0.0071	139274	0.966	Breast cancer || id:ebi-a-GCST004988	Breast cancer	Breast cancer || ||	TRUE	igd	12	89745477	0.0021	2.60E-08	397338	ebi-a-GCST90000047	|| id:ebi-a-GCST90000047	TRUE	reported	igd	2	TRUE	32.11111111
78	rs2406374	T	C	T	C	0.0139	0.0053	NA	0.2965	FALSE	FALSE	FALSE	ebi-a-GCST004988	5	106936435	0.007	139274	0.4467	Breast cancer || id:ebi-a-GCST004988	Breast cancer	Breast cancer || ||	TRUE	igd	5	106936435	0.0022	4.30E-10	397338	ebi-a-GCST90000047	|| id:ebi-a-GCST90000047	TRUE	reported	igd	2	TRUE	39.91942149
79	rs2495396	C	T	C	T	-0.0113	0.005	NA	0.5093	FALSE	FALSE	FALSE	ebi-a-GCST004988	1	151744928	0.0063	139274	0.4272	Breast cancer || id:ebi-a-GCST004988	Breast cancer	Breast cancer || ||	TRUE	igd	1	151744928	0.0021	2.10E-08	397338	ebi-a-GCST90000047	|| id:ebi-a-GCST90000047	TRUE	reported	igd	2	TRUE	28.95464853
80	rs2612030	C	T	C	T	0.024	-0.0146	NA	0.8515	FALSE	FALSE	FALSE	ebi-a-GCST004988	3	53773437	0.009	139274	0.1069	Breast cancer || id:ebi-a-GCST004988	Breast cancer	Breast cancer || ||	TRUE	igd	3	53773437	0.0028	1.20E-17	397338	ebi-a-GCST90000047	|| id:ebi-a-GCST90000047	TRUE	reported	igd	2	TRUE	73.46938776
81	rs2642254	C	T	C	T	0.0163	-0.0141	NA	0.2235	FALSE	FALSE	FALSE	ebi-a-GCST004988	7	24211548	0.0076	139274	0.0630798	Breast cancer || id:ebi-a-GCST004988	Breast cancer	Breast cancer || ||	TRUE	igd	7	24211548	0.0025	4.70E-11	397338	ebi-a-GCST90000047	|| id:ebi-a-GCST90000047	TRUE	reported	igd	2	TRUE	42.5104
82	rs2650705	G	A	G	A	-0.0166	-0.0025	NA	0.8411	FALSE	FALSE	FALSE	ebi-a-GCST004988	10	63239803	0.0085	139274	0.764999	Breast cancer || id:ebi-a-GCST004988	Breast cancer	Breast cancer || ||	TRUE	igd	10	63239803	0.0028	3.70E-09	397338	ebi-a-GCST90000047	|| id:ebi-a-GCST90000047	TRUE	reported	igd	2	TRUE	35.14795918
83	rs28406364	T	C	T	C	-0.0165	0.01	NA	0.3866	FALSE	FALSE	FALSE	ebi-a-GCST004988	17	47454507	0.0064	139274	0.1149	Breast cancer || id:ebi-a-GCST004988	Breast cancer	Breast cancer || ||	TRUE	igd	17	47454507	0.0021	8.10E-15	397338	ebi-a-GCST90000047	|| id:ebi-a-GCST90000047	TRUE	reported	igd	2	TRUE	61.73469388
84	rs2870488	C	T	C	T	0.0125	0.0108	NA	0.6654	FALSE	FALSE	FALSE	ebi-a-GCST004988	16	12350434	0.0068	139274	0.1109	Breast cancer || id:ebi-a-GCST004988	Breast cancer	Breast cancer || ||	TRUE	igd	16	12350434	0.0022	1.80E-08	397338	ebi-a-GCST90000047	|| id:ebi-a-GCST90000047	TRUE	reported	igd	2	TRUE	32.28305785
85	rs3007104	A	G	A	G	-0.0148	-0.0022	NA	0.4279	FALSE	FALSE	FALSE	ebi-a-GCST004988	14	47367434	0.0063	139274	0.732099	Breast cancer || id:ebi-a-GCST004988	Breast cancer	Breast cancer || ||	TRUE	igd	14	47367434	0.0021	1.50E-12	397338	ebi-a-GCST90000047	|| id:ebi-a-GCST90000047	TRUE	reported	igd	2	TRUE	49.66893424
86	rs30266	A	G	A	G	-0.012	0.0077	NA	0.3273	FALSE	FALSE	FALSE	ebi-a-GCST004988	5	103972357	0.0066	139274	0.2463	Breast cancer || id:ebi-a-GCST004988	Breast cancer	Breast cancer || ||	TRUE	igd	5	103972357	0.0022	4.90E-08	397338	ebi-a-GCST90000047	|| id:ebi-a-GCST90000047	TRUE	reported	igd	2	TRUE	29.75206612
87	rs34072719	G	A	G	A	-0.0119	0.0039	NA	0.3772	FALSE	FALSE	FALSE	ebi-a-GCST004988	5	30028186	0.0064	139274	0.5374	Breast cancer || id:ebi-a-GCST004988	Breast cancer	Breast cancer || ||	TRUE	igd	5	30028186	0.0021	2.90E-08	397338	ebi-a-GCST90000047	|| id:ebi-a-GCST90000047	TRUE	reported	igd	2	TRUE	32.11111111
88	rs341521	A	G	A	G	-0.0159	4.00E-04	NA	0.7098	FALSE	FALSE	FALSE	ebi-a-GCST004988	13	60399045	0.007	139274	0.9537	Breast cancer || id:ebi-a-GCST004988	Breast cancer	Breast cancer || ||	TRUE	igd	13	60399045	0.0023	9.00E-13	397338	ebi-a-GCST90000047	|| id:ebi-a-GCST90000047	TRUE	reported	igd	2	TRUE	47.79017013
89	rs34155040	T	C	T	C	0.0142	0.0023	NA	0.4322	FALSE	FALSE	FALSE	ebi-a-GCST004988	18	44797697	0.0062	139274	0.709	Breast cancer || id:ebi-a-GCST004988	Breast cancer	Breast cancer || ||	TRUE	igd	18	44797697	0.0021	1.80E-11	397338	ebi-a-GCST90000047	|| id:ebi-a-GCST90000047	TRUE	reported	igd	2	TRUE	45.72335601
90	rs34412847	A	G	A	G	-0.0145	0.0111	NA	0.2522	FALSE	FALSE	FALSE	ebi-a-GCST004988	4	19247333	0.0072	139274	0.123	Breast cancer || id:ebi-a-GCST004988	Breast cancer	Breast cancer || ||	TRUE	igd	4	19247333	0.0023	4.40E-10	397338	ebi-a-GCST90000047	|| id:ebi-a-GCST90000047	TRUE	reported	igd	2	TRUE	39.74480151
91	rs34517439	A	C	A	C	-0.0195	0.0104	NA	0.1086	FALSE	FALSE	FALSE	ebi-a-GCST004988	1	78450517	0.0105	139274	0.3211	Breast cancer || id:ebi-a-GCST004988	Breast cancer	Breast cancer || ||	TRUE	igd	1	78450517	0.0032	8.20E-10	397338	ebi-a-GCST90000047	|| id:ebi-a-GCST90000047	TRUE	reported	igd	2	TRUE	37.13378906
92	rs34804222	G	A	G	A	0.0151	0.0012	NA	0.4035	FALSE	FALSE	FALSE	ebi-a-GCST004988	11	43771084	0.0064	139274	0.851	Breast cancer || id:ebi-a-GCST004988	Breast cancer	Breast cancer || ||	TRUE	igd	11	43771084	0.0021	1.90E-13	397338	ebi-a-GCST90000047	|| id:ebi-a-GCST90000047	TRUE	reported	igd	2	TRUE	51.70294785
93	rs34811474	A	G	A	G	0.0155	-0.0045	NA	0.2181	FALSE	FALSE	FALSE	ebi-a-GCST004988	4	25408838	0.0089	139274	0.6092	Breast cancer || id:ebi-a-GCST004988	Breast cancer	Breast cancer || ||	TRUE	igd	4	25408838	0.0024	1.30E-10	397338	ebi-a-GCST90000047	|| id:ebi-a-GCST90000047	TRUE	reported	igd	2	TRUE	41.71006944
94	rs34857835	G	A	G	A	-0.0142	0.011	NA	0.1829	FALSE	FALSE	FALSE	ebi-a-GCST004988	16	7327175	0.0083	139274	0.1829	Breast cancer || id:ebi-a-GCST004988	Breast cancer	Breast cancer || ||	TRUE	igd	16	7327175	0.0027	4.90E-08	397338	ebi-a-GCST90000047	|| id:ebi-a-GCST90000047	TRUE	reported	igd	2	TRUE	27.65980796
95	rs35851551	G	A	G	A	-0.0247	0.0058	NA	0.084	FALSE	FALSE	FALSE	ebi-a-GCST004988	7	31330785	0.0126	139274	0.6432	Breast cancer || id:ebi-a-GCST004988	Breast cancer	Breast cancer || ||	TRUE	igd	7	31330785	0.0034	2.50E-13	397338	ebi-a-GCST90000047	|| id:ebi-a-GCST90000047	TRUE	reported	igd	2	TRUE	52.77595156
96	rs359271	C	T	C	T	-0.0181	7.00E-04	NA	0.569	FALSE	FALSE	FALSE	ebi-a-GCST004988	2	60463149	0.0063	139274	0.9098	Breast cancer || id:ebi-a-GCST004988	Breast cancer	Breast cancer || ||	TRUE	igd	2	60463149	0.0021	4.10E-18	397338	ebi-a-GCST90000047	|| id:ebi-a-GCST90000047	TRUE	reported	igd	2	TRUE	74.28798186
97	rs3825566	T	C	T	C	-0.0121	-0.0084	NA	0.6311	FALSE	FALSE	FALSE	ebi-a-GCST004988	14	103852725	0.0067	139274	0.2108	Breast cancer || id:ebi-a-GCST004988	Breast cancer	Breast cancer || ||	TRUE	igd	14	103852725	0.0022	1.50E-08	397338	ebi-a-GCST90000047	|| id:ebi-a-GCST90000047	TRUE	reported	igd	2	TRUE	30.25
98	rs3896224	G	A	G	A	0.0198	-0.0148	NA	0.4328	FALSE	FALSE	FALSE	ebi-a-GCST004988	10	106467853	0.0062	139274	0.01749	Breast cancer || id:ebi-a-GCST004988	Breast cancer	Breast cancer || ||	TRUE	igd	10	106467853	0.0021	2.70E-21	397338	ebi-a-GCST90000047	|| id:ebi-a-GCST90000047	TRUE	reported	igd	2	TRUE	88.89795918
99	rs410520	T	C	T	C	0.0113	-0.0112	NA	0.5497	FALSE	FALSE	FALSE	ebi-a-GCST004988	17	4938924	0.0065	139274	0.0839692	Breast cancer || id:ebi-a-GCST004988	Breast cancer	Breast cancer || ||	TRUE	igd	17	4938924	0.0021	4.60E-08	397338	ebi-a-GCST90000047	|| id:ebi-a-GCST90000047	TRUE	reported	igd	2	TRUE	28.95464853
100	rs4334682	C	T	C	T	-0.0185	-0.012	NA	0.8319	FALSE	FALSE	FALSE	ebi-a-GCST004988	3	74949456	0.009	139274	0.182	Breast cancer || id:ebi-a-GCST004988	Breast cancer	Breast cancer || ||	TRUE	igd	3	74949456	0.0029	1.20E-10	397338	ebi-a-GCST90000047	|| id:ebi-a-GCST90000047	TRUE	reported	igd	2	TRUE	40.69560048
101	rs4439537	C	T	C	T	0.0132	0.0031	NA	0.5257	FALSE	FALSE	FALSE	ebi-a-GCST004988	11	79887549	0.0062	139274	0.616601	Breast cancer || id:ebi-a-GCST004988	Breast cancer	Breast cancer || ||	TRUE	igd	11	79887549	0.0021	1.10E-10	397338	ebi-a-GCST90000047	|| id:ebi-a-GCST90000047	TRUE	reported	igd	2	TRUE	39.51020408
102	rs4702	A	G	A	G	0.0172	-0.0309	NA	0.5567	FALSE	FALSE	FALSE	ebi-a-GCST004988	15	91426560	0.0062	139274	6.44E-07	Breast cancer || id:ebi-a-GCST004988	Breast cancer	Breast cancer || ||	TRUE	igd	15	91426560	0.0021	1.10E-16	397338	ebi-a-GCST90000047	|| id:ebi-a-GCST90000047	TRUE	reported	igd	2	TRUE	67.08390023
103	rs4709807	C	T	C	T	-0.0138	-8.00E-04	NA	0.7666	FALSE	FALSE	FALSE	ebi-a-GCST004988	6	164432799	0.0076	139274	0.9155	Breast cancer || id:ebi-a-GCST004988	Breast cancer	Breast cancer || ||	TRUE	igd	6	164432799	0.0024	1.00E-08	397338	ebi-a-GCST90000047	|| id:ebi-a-GCST90000047	TRUE	reported	igd	2	TRUE	33.0625
104	rs4800204	T	C	T	C	-0.0125	0.0061	NA	0.5577	FALSE	FALSE	FALSE	ebi-a-GCST004988	18	22647270	0.0067	139274	0.36	Breast cancer || id:ebi-a-GCST004988	Breast cancer	Breast cancer || ||	TRUE	igd	18	22647270	0.0021	4.60E-09	397338	ebi-a-GCST90000047	|| id:ebi-a-GCST90000047	TRUE	reported	igd	2	TRUE	35.430839
105	rs4804512	G	A	G	A	0.0137	-0.0098	NA	0.7507	FALSE	FALSE	FALSE	ebi-a-GCST004988	19	10707892	0.0076	139274	0.2015	Breast cancer || id:ebi-a-GCST004988	Breast cancer	Breast cancer || ||	TRUE	igd	19	10707892	0.0025	1.60E-08	397338	ebi-a-GCST90000047	|| id:ebi-a-GCST90000047	TRUE	reported	igd	2	TRUE	30.0304
106	rs4809230	A	G	A	G	0.0231	0.002	NA	0.072	FALSE	FALSE	FALSE	ebi-a-GCST004988	20	62439274	0.0122	139274	0.8699	Breast cancer || id:ebi-a-GCST004988	Breast cancer	Breast cancer || ||	TRUE	igd	20	62439274	0.0039	2.50E-09	397338	ebi-a-GCST90000047	|| id:ebi-a-GCST90000047	TRUE	reported	igd	2	TRUE	35.08284024
107	rs4868800	T	G	T	G	0.0128	-0.0093	NA	0.5793	FALSE	FALSE	FALSE	ebi-a-GCST004988	5	166985224	0.0071	139274	0.1912	Breast cancer || id:ebi-a-GCST004988	Breast cancer	Breast cancer || ||	TRUE	igd	5	166985224	0.0021	8.20E-10	397338	ebi-a-GCST90000047	|| id:ebi-a-GCST90000047	TRUE	reported	igd	2	TRUE	37.15192744
108	rs4952343	G	A	G	A	0.0126	0.0107	NA	0.4363	FALSE	FALSE	FALSE	ebi-a-GCST004988	2	32858637	0.0064	139274	0.0936397	Breast cancer || id:ebi-a-GCST004988	Breast cancer	Breast cancer || ||	TRUE	igd	2	32858637	0.0021	2.20E-09	397338	ebi-a-GCST90000047	|| id:ebi-a-GCST90000047	TRUE	reported	igd	2	TRUE	36
109	rs56306056	A	G	A	G	0.0157	0.0061	NA	0.2148	FALSE	FALSE	FALSE	ebi-a-GCST004988	2	184416610	0.0075	139274	0.4199	Breast cancer || id:ebi-a-GCST004988	Breast cancer	Breast cancer || ||	TRUE	igd	2	184416610	0.0025	4.10E-10	397338	ebi-a-GCST90000047	|| id:ebi-a-GCST90000047	TRUE	reported	igd	2	TRUE	39.4384
110	rs56392241	C	A	C	A	-0.014	0.0047	NA	0.377	FALSE	FALSE	FALSE	ebi-a-GCST004988	3	131968209	0.0066	139274	0.472799	Breast cancer || id:ebi-a-GCST004988	Breast cancer	Breast cancer || ||	TRUE	igd	3	131968209	0.0021	8.90E-12	397338	ebi-a-GCST90000047	|| id:ebi-a-GCST90000047	TRUE	reported	igd	2	TRUE	44.44444444
111	rs56393977	T	G	T	G	0.0204	0.0079	NA	0.1068	FALSE	FALSE	FALSE	ebi-a-GCST004988	18	39265197	0.0106	139274	0.456	Breast cancer || id:ebi-a-GCST004988	Breast cancer	Breast cancer || ||	TRUE	igd	18	39265197	0.0034	1.70E-09	397338	ebi-a-GCST90000047	|| id:ebi-a-GCST90000047	TRUE	reported	igd	2	TRUE	36
112	rs57945129	T	C	T	C	0.0229	0.0131	NA	0.1455	FALSE	FALSE	FALSE	ebi-a-GCST004988	3	117641724	0.0088	139274	0.136	Breast cancer || id:ebi-a-GCST004988	Breast cancer	Breast cancer || ||	TRUE	igd	3	117641724	0.0029	6.40E-15	397338	ebi-a-GCST90000047	|| id:ebi-a-GCST90000047	TRUE	reported	igd	2	TRUE	62.35552913
113	rs60775983	G	A	G	A	0.0178	-0.013	NA	0.1588	FALSE	FALSE	FALSE	ebi-a-GCST004988	5	124204071	0.0089	139274	0.1447	Breast cancer || id:ebi-a-GCST004988	Breast cancer	Breast cancer || ||	TRUE	igd	5	124204071	0.0029	4.50E-10	397338	ebi-a-GCST90000047	|| id:ebi-a-GCST90000047	TRUE	reported	igd	2	TRUE	37.67419738
114	rs61856978	C	T	C	T	-0.0154	-0.0138	NA	0.328	FALSE	FALSE	FALSE	ebi-a-GCST004988	10	97941022	0.007	139274	0.0494504	Breast cancer || id:ebi-a-GCST004988	Breast cancer	Breast cancer || ||	TRUE	igd	10	97941022	0.0022	5.70E-13	397338	ebi-a-GCST90000047	|| id:ebi-a-GCST90000047	TRUE	reported	igd	2	TRUE	49
115	rs62134195	T	C	T	C	0.0318	-0.0168	NA	0.0406	FALSE	FALSE	FALSE	ebi-a-GCST004988	2	45062249	0.0171	139274	0.3258	Breast cancer || id:ebi-a-GCST004988	Breast cancer	Breast cancer || ||	TRUE	igd	2	45062249	0.0052	5.30E-10	397338	ebi-a-GCST90000047	|| id:ebi-a-GCST90000047	TRUE	reported	igd	2	TRUE	37.39792899
116	rs62180269	C	T	C	T	0.0196	0.0126	NA	0.2054	FALSE	FALSE	FALSE	ebi-a-GCST004988	2	63320524	0.0076	139274	0.1	Breast cancer || id:ebi-a-GCST004988	Breast cancer	Breast cancer || ||	TRUE	igd	2	63320524	0.0025	1.40E-15	397338	ebi-a-GCST90000047	|| id:ebi-a-GCST90000047	TRUE	reported	igd	2	TRUE	61.4656
117	rs6445264	A	G	A	G	-0.0126	-0.014	NA	0.6494	FALSE	FALSE	FALSE	ebi-a-GCST004988	3	62354425	0.0083	139274	0.0906505	Breast cancer || id:ebi-a-GCST004988	Breast cancer	Breast cancer || ||	TRUE	igd	3	62354425	0.0023	4.50E-08	397338	ebi-a-GCST90000047	|| id:ebi-a-GCST90000047	TRUE	reported	igd	2	TRUE	30.01134216
118	rs6504551	G	T	G	T	-0.0149	-0.0011	NA	0.261	FALSE	FALSE	FALSE	ebi-a-GCST004988	17	65903326	0.0072	139274	0.8806	Breast cancer || id:ebi-a-GCST004988	Breast cancer	Breast cancer || ||	TRUE	igd	17	65903326	0.0023	1.10E-10	397338	ebi-a-GCST90000047	|| id:ebi-a-GCST90000047	TRUE	reported	igd	2	TRUE	41.96786389
119	rs6517512	G	A	G	A	-0.0275	0.0087	NA	0.9653	FALSE	FALSE	FALSE	ebi-a-GCST004988	21	40512129	0.0188	139274	0.643701	Breast cancer || id:ebi-a-GCST004988	Breast cancer	Breast cancer || ||	TRUE	igd	21	40512129	0.005	3.20E-08	397338	ebi-a-GCST90000047	|| id:ebi-a-GCST90000047	TRUE	reported	igd	2	TRUE	30.25
120	rs6586405	A	C	A	C	-0.0122	0.0164	NA	0.3211	FALSE	FALSE	FALSE	ebi-a-GCST004988	1	234739101	0.007	139274	0.0198802	Breast cancer || id:ebi-a-GCST004988	Breast cancer	Breast cancer || ||	TRUE	igd	1	234739101	0.0022	3.00E-08	397338	ebi-a-GCST90000047	|| id:ebi-a-GCST90000047	TRUE	reported	igd	2	TRUE	30.75206612
121	rs6719762	C	T	C	T	-0.0221	0.0073	NA	0.4745	FALSE	FALSE	FALSE	ebi-a-GCST004988	2	60166832	0.0064	139274	0.2492	Breast cancer || id:ebi-a-GCST004988	Breast cancer	Breast cancer || ||	TRUE	igd	2	60166832	0.0021	7.20E-27	397338	ebi-a-GCST90000047	|| id:ebi-a-GCST90000047	TRUE	reported	igd	2	TRUE	110.7505669
122	rs6764919	A	G	A	G	-0.0135	0.0072	NA	0.2744	FALSE	FALSE	FALSE	ebi-a-GCST004988	3	60879538	0.0069	139274	0.3018	Breast cancer || id:ebi-a-GCST004988	Breast cancer	Breast cancer || ||	TRUE	igd	3	60879538	0.0023	2.30E-09	397338	ebi-a-GCST90000047	|| id:ebi-a-GCST90000047	TRUE	reported	igd	2	TRUE	34.45179584
123	rs6978112	T	C	T	C	-0.0158	-0.0102	NA	0.4082	FALSE	FALSE	FALSE	ebi-a-GCST004988	7	1966841	0.0063	139274	0.107	Breast cancer || id:ebi-a-GCST004988	Breast cancer	Breast cancer || ||	TRUE	igd	7	1966841	0.0021	2.70E-14	397338	ebi-a-GCST90000047	|| id:ebi-a-GCST90000047	TRUE	reported	igd	2	TRUE	56.60770975
124	rs7079070	A	G	A	G	-0.0165	0.0071	NA	0.4351	FALSE	FALSE	FALSE	ebi-a-GCST004988	10	134182921	0.0068	139274	0.2949	Breast cancer || id:ebi-a-GCST004988	Breast cancer	Breast cancer || ||	TRUE	igd	10	134182921	0.0021	1.20E-15	397338	ebi-a-GCST90000047	|| id:ebi-a-GCST90000047	TRUE	reported	igd	2	TRUE	61.73469388
125	rs7091634	G	A	G	A	0.0125	-9.00E-04	NA	0.3705	FALSE	FALSE	FALSE	ebi-a-GCST004988	10	9973015	0.0064	139274	0.8883	Breast cancer || id:ebi-a-GCST004988	Breast cancer	Breast cancer || ||	TRUE	igd	10	9973015	0.0021	3.80E-09	397338	ebi-a-GCST90000047	|| id:ebi-a-GCST90000047	TRUE	reported	igd	2	TRUE	35.430839
126	rs7110863	G	A	G	A	-0.0154	-0.0032	NA	0.4118	FALSE	FALSE	FALSE	ebi-a-GCST004988	11	112843138	0.0064	139274	0.6126	Breast cancer || id:ebi-a-GCST004988	Breast cancer	Breast cancer || ||	TRUE	igd	11	112843138	0.0021	5.00E-13	397338	ebi-a-GCST90000047	|| id:ebi-a-GCST90000047	TRUE	reported	igd	2	TRUE	53.77777778
127	rs714393	T	C	T	C	0.0126	-0.004	NA	0.4548	FALSE	FALSE	FALSE	ebi-a-GCST004988	2	212698718	0.0065	139274	0.5425	Breast cancer || id:ebi-a-GCST004988	Breast cancer	Breast cancer || ||	TRUE	igd	2	212698718	0.0021	1.50E-09	397338	ebi-a-GCST90000047	|| id:ebi-a-GCST90000047	TRUE	reported	igd	2	TRUE	36
128	rs7151954	G	A	G	A	-0.0208	-0.025	NA	0.209	FALSE	FALSE	FALSE	ebi-a-GCST004988	14	103323448	0.0077	139274	0.00114301	Breast cancer || id:ebi-a-GCST004988	Breast cancer	Breast cancer || ||	TRUE	igd	14	103323448	0.0026	4.00E-16	397338	ebi-a-GCST90000047	|| id:ebi-a-GCST90000047	TRUE	reported	igd	2	TRUE	64
129	rs7152323	G	A	G	A	-0.0156	-0.0093	NA	0.4234	FALSE	FALSE	FALSE	ebi-a-GCST004988	14	98553482	0.0063	139274	0.1376	Breast cancer || id:ebi-a-GCST004988	Breast cancer	Breast cancer || ||	TRUE	igd	14	98553482	0.0021	3.10E-13	397338	ebi-a-GCST90000047	|| id:ebi-a-GCST90000047	TRUE	reported	igd	2	TRUE	55.18367347
130	rs7188873	G	A	G	A	-0.0146	0.0052	NA	0.6089	FALSE	FALSE	FALSE	ebi-a-GCST004988	16	24727064	0.0064	139274	0.4164	Breast cancer || id:ebi-a-GCST004988	Breast cancer	Breast cancer || ||	TRUE	igd	16	24727064	0.0021	5.80E-12	397338	ebi-a-GCST90000047	|| id:ebi-a-GCST90000047	TRUE	reported	igd	2	TRUE	48.33560091
131	rs7236339	A	G	A	G	-0.0201	-0.0046	NA	0.2057	FALSE	FALSE	FALSE	ebi-a-GCST004988	18	77579773	0.0084	139274	0.5862	Breast cancer || id:ebi-a-GCST004988	Breast cancer	Breast cancer || ||	TRUE	igd	18	77579773	0.0025	3.90E-16	397338	ebi-a-GCST90000047	|| id:ebi-a-GCST90000047	TRUE	reported	igd	2	TRUE	64.6416
132	rs7237773	C	A	C	A	0.0214	0.0169	NA	0.096	FALSE	FALSE	FALSE	ebi-a-GCST004988	18	50779810	0.0106	139274	0.1097	Breast cancer || id:ebi-a-GCST004988	Breast cancer	Breast cancer || ||	TRUE	igd	18	50779810	0.0035	3.60E-09	397338	ebi-a-GCST90000047	|| id:ebi-a-GCST90000047	TRUE	reported	igd	2	TRUE	37.3844898
133	rs72631060	T	C	T	C	0.035	-0.0137	NA	0.0305	FALSE	FALSE	FALSE	ebi-a-GCST004988	4	60247508	0.0199	139274	0.4909	Breast cancer || id:ebi-a-GCST004988	Breast cancer	Breast cancer || ||	TRUE	igd	4	60247508	0.006	4.40E-09	397338	ebi-a-GCST90000047	|| id:ebi-a-GCST90000047	TRUE	reported	igd	2	TRUE	34.02777778
134	rs72674824	C	T	C	T	0.0137	0.0025	NA	0.2515	FALSE	FALSE	FALSE	ebi-a-GCST004988	8	95489281	0.0072	139274	0.728501	Breast cancer || id:ebi-a-GCST004988	Breast cancer	Breast cancer || ||	TRUE	igd	8	95489281	0.0024	3.40E-08	397338	ebi-a-GCST90000047	|| id:ebi-a-GCST90000047	TRUE	reported	igd	2	TRUE	32.58506944
135	rs72887338	C	T	C	T	-0.0163	0.0027	NA	0.3699	FALSE	FALSE	FALSE	ebi-a-GCST004988	6	67536056	0.0065	139274	0.6789	Breast cancer || id:ebi-a-GCST004988	Breast cancer	Breast cancer || ||	TRUE	igd	6	67536056	0.0021	1.60E-14	397338	ebi-a-GCST90000047	|| id:ebi-a-GCST90000047	TRUE	reported	igd	2	TRUE	60.24716553
136	rs7452074	C	A	C	A	-0.0128	-0.0075	NA	0.5386	FALSE	FALSE	FALSE	ebi-a-GCST004988	6	125050733	0.0063	139274	0.2355	Breast cancer || id:ebi-a-GCST004988	Breast cancer	Breast cancer || ||	TRUE	igd	6	125050733	0.0021	4.90E-10	397338	ebi-a-GCST90000047	|| id:ebi-a-GCST90000047	TRUE	reported	igd	2	TRUE	37.15192744
137	rs7460480	G	T	G	T	0.0122	0.0095	NA	0.4153	FALSE	FALSE	FALSE	ebi-a-GCST004988	8	36754130	0.0063	139274	0.1303	Breast cancer || id:ebi-a-GCST004988	Breast cancer	Breast cancer || ||	TRUE	igd	8	36754130	0.0021	1.70E-08	397338	ebi-a-GCST90000047	|| id:ebi-a-GCST90000047	TRUE	reported	igd	2	TRUE	33.75056689
138	rs7476	C	A	C	A	-0.014	5.00E-04	NA	0.309	FALSE	FALSE	FALSE	ebi-a-GCST004988	11	46342834	0.0069	139274	0.9367	Breast cancer || id:ebi-a-GCST004988	Breast cancer	Breast cancer || ||	TRUE	igd	11	46342834	0.0022	5.60E-10	397338	ebi-a-GCST90000047	|| id:ebi-a-GCST90000047	TRUE	reported	igd	2	TRUE	40.49586777
139	rs7503604	A	C	A	C	0.0129	-0.0026	NA	0.5141	FALSE	FALSE	FALSE	ebi-a-GCST004988	17	79095629	0.0069	139274	0.7063	Breast cancer || id:ebi-a-GCST004988	Breast cancer	Breast cancer || ||	TRUE	igd	17	79095629	0.0021	6.10E-10	397338	ebi-a-GCST90000047	|| id:ebi-a-GCST90000047	TRUE	reported	igd	2	TRUE	37.73469388
140	rs7566527	T	C	T	C	0.0137	0.0072	NA	0.3829	FALSE	FALSE	FALSE	ebi-a-GCST004988	2	100811970	0.0066	139274	0.2789	Breast cancer || id:ebi-a-GCST004988	Breast cancer	Breast cancer || ||	TRUE	igd	2	100811970	0.0021	3.80E-11	397338	ebi-a-GCST90000047	|| id:ebi-a-GCST90000047	TRUE	reported	igd	2	TRUE	42.5600907
141	rs7575189	A	G	A	G	0.0164	-0.0107	NA	0.5843	FALSE	FALSE	FALSE	ebi-a-GCST004988	2	174015168	0.0063	139274	0.0879205	Breast cancer || id:ebi-a-GCST004988	Breast cancer	Breast cancer || ||	TRUE	igd	2	174015168	0.0021	1.90E-15	397338	ebi-a-GCST90000047	|| id:ebi-a-GCST90000047	TRUE	reported	igd	2	TRUE	60.98866213
142	rs763053	C	T	C	T	0.0163	0.0047	NA	0.2425	FALSE	FALSE	FALSE	ebi-a-GCST004988	16	735921	0.0072	139274	0.5134	Breast cancer || id:ebi-a-GCST004988	Breast cancer	Breast cancer || ||	TRUE	igd	16	735921	0.0025	4.90E-11	397338	ebi-a-GCST90000047	|| id:ebi-a-GCST90000047	TRUE	reported	igd	2	TRUE	42.5104
143	rs76513770	C	T	C	T	0.024	-0.0055	NA	0.1198	FALSE	FALSE	FALSE	ebi-a-GCST004988	16	72505534	0.0097	139274	0.570401	Breast cancer || id:ebi-a-GCST004988	Breast cancer	Breast cancer || ||	TRUE	igd	16	72505534	0.0031	4.90E-15	397338	ebi-a-GCST90000047	|| id:ebi-a-GCST90000047	TRUE	reported	igd	2	TRUE	59.93756504
144	rs766406	T	G	T	G	0.0135	0.0024	NA	0.6413	FALSE	FALSE	FALSE	ebi-a-GCST004988	6	26319588	0.0065	139274	0.715501	Breast cancer || id:ebi-a-GCST004988	Breast cancer	Breast cancer || ||	TRUE	igd	6	26319588	0.0021	5.20E-10	397338	ebi-a-GCST90000047	|| id:ebi-a-GCST90000047	TRUE	reported	igd	2	TRUE	41.32653061
145	rs767943	A	C	A	C	-0.0171	0.0109	NA	0.2905	FALSE	FALSE	FALSE	ebi-a-GCST004988	6	23446691	0.0077	139274	0.1544	Breast cancer || id:ebi-a-GCST004988	Breast cancer	Breast cancer || ||	TRUE	igd	6	23446691	0.0024	5.70E-13	397338	ebi-a-GCST90000047	|| id:ebi-a-GCST90000047	TRUE	reported	igd	2	TRUE	50.765625
146	rs7783012	A	G	A	G	-0.0196	-0.0068	NA	0.5726	FALSE	FALSE	FALSE	ebi-a-GCST004988	7	114116881	0.0064	139274	0.2925	Breast cancer || id:ebi-a-GCST004988	Breast cancer	Breast cancer || ||	TRUE	igd	7	114116881	0.0021	1.40E-20	397338	ebi-a-GCST90000047	|| id:ebi-a-GCST90000047	TRUE	reported	igd	2	TRUE	87.11111111
147	rs7785195	A	G	A	G	0.0142	0.0065	NA	0.6562	FALSE	FALSE	FALSE	ebi-a-GCST004988	7	3424686	0.0065	139274	0.3164	Breast cancer || id:ebi-a-GCST004988	Breast cancer	Breast cancer || ||	TRUE	igd	7	3424686	0.0022	9.50E-11	397338	ebi-a-GCST90000047	|| id:ebi-a-GCST90000047	TRUE	reported	igd	2	TRUE	41.66115702
148	rs7804551	G	A	G	A	0.0226	-0.0064	NA	0.1553	FALSE	FALSE	FALSE	ebi-a-GCST004988	7	99119110	0.0085	139274	0.4544	Breast cancer || id:ebi-a-GCST004988	Breast cancer	Breast cancer || ||	TRUE	igd	7	99119110	0.0029	2.90E-15	397338	ebi-a-GCST90000047	|| id:ebi-a-GCST90000047	TRUE	reported	igd	2	TRUE	60.73246136
149	rs7824756	C	T	C	T	-0.0155	0.0029	NA	0.295	FALSE	FALSE	FALSE	ebi-a-GCST004988	8	51118559	0.0068	139274	0.6698	Breast cancer || id:ebi-a-GCST004988	Breast cancer	Breast cancer || ||	TRUE	igd	8	51118559	0.0023	2.80E-11	397338	ebi-a-GCST90000047	|| id:ebi-a-GCST90000047	TRUE	reported	igd	2	TRUE	45.41587902
150	rs783544	C	A	C	A	0.0148	0.006	NA	0.759	FALSE	FALSE	FALSE	ebi-a-GCST004988	15	83240293	0.0072	139274	0.4087	Breast cancer || id:ebi-a-GCST004988	Breast cancer	Breast cancer || ||	TRUE	igd	15	83240293	0.0024	3.50E-10	397338	ebi-a-GCST90000047	|| id:ebi-a-GCST90000047	TRUE	reported	igd	2	TRUE	38.02777778
151	rs7850417	A	G	A	G	0.0124	-0.0053	NA	0.3634	FALSE	FALSE	FALSE	ebi-a-GCST004988	9	81557850	0.0065	139274	0.4165	Breast cancer || id:ebi-a-GCST004988	Breast cancer	Breast cancer || ||	TRUE	igd	9	81557850	0.0022	6.50E-09	397338	ebi-a-GCST90000047	|| id:ebi-a-GCST90000047	TRUE	reported	igd	2	TRUE	31.76859504
152	rs7897631	G	A	G	A	0.0133	0.0061	NA	0.5588	FALSE	FALSE	FALSE	ebi-a-GCST004988	10	127176961	0.0064	139274	0.3403	Breast cancer || id:ebi-a-GCST004988	Breast cancer	Breast cancer || ||	TRUE	igd	10	127176961	0.0021	1.70E-10	397338	ebi-a-GCST90000047	|| id:ebi-a-GCST90000047	TRUE	reported	igd	2	TRUE	40.11111111
153	rs7909331	G	A	G	A	-0.0156	-0.0157	NA	0.1634	FALSE	FALSE	FALSE	ebi-a-GCST004988	10	11205224	0.0088	139274	0.0767397	Breast cancer || id:ebi-a-GCST004988	Breast cancer	Breast cancer || ||	TRUE	igd	10	11205224	0.0028	2.90E-08	397338	ebi-a-GCST90000047	|| id:ebi-a-GCST90000047	TRUE	reported	igd	2	TRUE	31.04081633
154	rs79269403	A	G	A	G	0.0206	0.0096	NA	0.222	FALSE	FALSE	FALSE	ebi-a-GCST004988	3	108036819	0.0078	139274	0.2159	Breast cancer || id:ebi-a-GCST004988	Breast cancer	Breast cancer || ||	TRUE	igd	3	108036819	0.0025	3.10E-17	397338	ebi-a-GCST90000047	|| id:ebi-a-GCST90000047	TRUE	reported	igd	2	TRUE	67.8976
155	rs7927195	G	A	G	A	-0.0152	0.0023	NA	0.6223	FALSE	FALSE	FALSE	ebi-a-GCST004988	11	127478073	0.0066	139274	0.723299	Breast cancer || id:ebi-a-GCST004988	Breast cancer	Breast cancer || ||	TRUE	igd	11	127478073	0.0021	4.90E-13	397338	ebi-a-GCST90000047	|| id:ebi-a-GCST90000047	TRUE	reported	igd	2	TRUE	52.39002268
156	rs794375	C	T	C	T	0.0142	-0.011	NA	0.4239	FALSE	FALSE	FALSE	ebi-a-GCST004988	7	75147801	0.0065	139274	0.0909809	Breast cancer || id:ebi-a-GCST004988	Breast cancer	Breast cancer || ||	TRUE	igd	7	75147801	0.0021	1.40E-11	397338	ebi-a-GCST90000047	|| id:ebi-a-GCST90000047	TRUE	reported	igd	2	TRUE	45.72335601
157	rs7972441	A	C	A	C	-0.0149	-0.0027	NA	0.6349	FALSE	FALSE	FALSE	ebi-a-GCST004988	12	84043146	0.0065	139274	0.680801	Breast cancer || id:ebi-a-GCST004988	Breast cancer	Breast cancer || ||	TRUE	igd	12	84043146	0.0022	1.10E-11	397338	ebi-a-GCST90000047	|| id:ebi-a-GCST90000047	TRUE	reported	igd	2	TRUE	45.86983471
158	rs8003519	G	A	G	A	-0.0139	-0.0033	NA	0.5835	FALSE	FALSE	FALSE	ebi-a-GCST004988	14	93826672	0.0063	139274	0.5974	Breast cancer || id:ebi-a-GCST004988	Breast cancer	Breast cancer || ||	TRUE	igd	14	93826672	0.0021	9.70E-11	397338	ebi-a-GCST90000047	|| id:ebi-a-GCST90000047	TRUE	reported	igd	2	TRUE	43.81179138
159	rs803679	A	G	A	G	0.0175	0.0188	NA	0.7883	FALSE	FALSE	FALSE	ebi-a-GCST004988	1	44349405	0.0076	139274	0.01299	Breast cancer || id:ebi-a-GCST004988	Breast cancer	Breast cancer || ||	TRUE	igd	1	44349405	0.0025	6.80E-12	397338	ebi-a-GCST90000047	|| id:ebi-a-GCST90000047	TRUE	reported	igd	2	TRUE	49
160	rs807478	G	A	G	A	0.0122	-0.0115	NA	0.5175	FALSE	FALSE	FALSE	ebi-a-GCST004988	19	36252494	0.0063	139274	0.0649098	Breast cancer || id:ebi-a-GCST004988	Breast cancer	Breast cancer || ||	TRUE	igd	19	36252494	0.0021	1.90E-09	397338	ebi-a-GCST90000047	|| id:ebi-a-GCST90000047	TRUE	reported	igd	2	TRUE	33.75056689
161	rs8096225	C	A	C	A	-0.0136	-0.0011	NA	0.7042	FALSE	FALSE	FALSE	ebi-a-GCST004988	18	36921851	0.0071	139274	0.8769	Breast cancer || id:ebi-a-GCST004988	Breast cancer	Breast cancer || ||	TRUE	igd	18	36921851	0.0022	1.40E-09	397338	ebi-a-GCST90000047	|| id:ebi-a-GCST90000047	TRUE	reported	igd	2	TRUE	38.21487603
162	rs809955	A	G	A	G	0.0157	-0.0135	NA	0.3703	FALSE	FALSE	FALSE	ebi-a-GCST004988	4	140874760	0.0067	139274	0.0431599	Breast cancer || id:ebi-a-GCST004988	Breast cancer	Breast cancer || ||	TRUE	igd	4	140874760	0.0021	1.00E-13	397338	ebi-a-GCST90000047	|| id:ebi-a-GCST90000047	TRUE	reported	igd	2	TRUE	55.89342404
163	rs8180995	G	A	G	A	0.0122	-0.0039	NA	0.4692	FALSE	FALSE	FALSE	ebi-a-GCST004988	8	143326237	0.0062	139274	0.532	Breast cancer || id:ebi-a-GCST004988	Breast cancer	Breast cancer || ||	TRUE	igd	8	143326237	0.0021	8.90E-10	397338	ebi-a-GCST90000047	|| id:ebi-a-GCST90000047	TRUE	reported	igd	2	TRUE	33.75056689
164	rs838042	A	G	A	G	0.0162	0.0085	NA	0.6818	FALSE	FALSE	FALSE	ebi-a-GCST004988	2	140320186	0.0066	139274	0.2026	Breast cancer || id:ebi-a-GCST004988	Breast cancer	Breast cancer || ||	TRUE	igd	2	140320186	0.0022	3.90E-13	397338	ebi-a-GCST90000047	|| id:ebi-a-GCST90000047	TRUE	reported	igd	2	TRUE	54.2231405
165	rs875097	G	A	G	A	-0.0125	0.0029	NA	0.6853	FALSE	FALSE	FALSE	ebi-a-GCST004988	2	220353104	0.0073	139274	0.695	Breast cancer || id:ebi-a-GCST004988	Breast cancer	Breast cancer || ||	TRUE	igd	2	220353104	0.0023	3.40E-08	397338	ebi-a-GCST90000047	|| id:ebi-a-GCST90000047	TRUE	reported	igd	2	TRUE	29.536862
166	rs9536994	C	A	C	A	0.0125	-0.0036	NA	0.3562	FALSE	FALSE	FALSE	ebi-a-GCST004988	13	55757388	0.0066	139274	0.5861	Breast cancer || id:ebi-a-GCST004988	Breast cancer	Breast cancer || ||	TRUE	igd	13	55757388	0.0022	4.20E-09	397338	ebi-a-GCST90000047	|| id:ebi-a-GCST90000047	TRUE	reported	igd	2	TRUE	32.28305785
167	rs9538248	A	C	A	C	-0.0159	0.0066	NA	0.3113	FALSE	FALSE	FALSE	ebi-a-GCST004988	13	59492828	0.0069	139274	0.3446	Breast cancer || id:ebi-a-GCST004988	Breast cancer	Breast cancer || ||	TRUE	igd	13	59492828	0.0022	3.00E-13	397338	ebi-a-GCST90000047	|| id:ebi-a-GCST90000047	TRUE	reported	igd	2	TRUE	52.23347107
168	rs9643087	T	C	T	C	-0.0135	-0.0106	NA	0.5205	FALSE	FALSE	FALSE	ebi-a-GCST004988	8	115382484	0.0063	139274	0.0957789	Breast cancer || id:ebi-a-GCST004988	Breast cancer	Breast cancer || ||	TRUE	igd	8	115382484	0.0021	9.40E-11	397338	ebi-a-GCST90000047	|| id:ebi-a-GCST90000047	TRUE	reported	igd	2	TRUE	41.32653061
169	rs9809849	A	G	A	G	-0.014	0.004	NA	0.4057	FALSE	FALSE	FALSE	ebi-a-GCST004988	3	3726156	0.0065	139274	0.5384	Breast cancer || id:ebi-a-GCST004988	Breast cancer	Breast cancer || ||	TRUE	igd	3	3726156	0.0021	1.80E-11	397338	ebi-a-GCST90000047	|| id:ebi-a-GCST90000047	TRUE	reported	igd	2	TRUE	44.44444444
170	rs9819555	A	G	A	G	0.0123	0.0018	NA	0.5729	FALSE	FALSE	FALSE	ebi-a-GCST004988	3	94006243	0.0062	139274	0.7777	Breast cancer || id:ebi-a-GCST004988	Breast cancer	Breast cancer || ||	TRUE	igd	3	94006243	0.0021	1.60E-09	397338	ebi-a-GCST90000047	|| id:ebi-a-GCST90000047	TRUE	reported	igd	2	TRUE	34.30612245
171	rs985919	A	C	A	C	-0.0143	0.0073	NA	0.3068	FALSE	FALSE	FALSE	ebi-a-GCST004988	2	50687013	0.0072	139274	0.3091	Breast cancer || id:ebi-a-GCST004988	Breast cancer	Breast cancer || ||	TRUE	igd	2	50687013	0.0023	2.20E-10	397338	ebi-a-GCST90000047	|| id:ebi-a-GCST90000047	TRUE	reported	igd	2	TRUE	38.65595463
172	rs9923553	G	A	G	A	-0.0139	-0.0066	NA	0.2854	FALSE	FALSE	FALSE	ebi-a-GCST004988	16	5825579	0.0075	139274	0.3822	Breast cancer || id:ebi-a-GCST004988	Breast cancer	Breast cancer || ||	TRUE	igd	16	5825579	0.0023	3.80E-10	397338	ebi-a-GCST90000047	|| id:ebi-a-GCST90000047	TRUE	reported	igd	2	TRUE	36.52362949
173	rs993700	C	T	C	T	0.0157	0.014	NA	0.7673	FALSE	FALSE	FALSE	ebi-a-GCST004988	4	67825894	0.0073	139274	0.0556301	Breast cancer || id:ebi-a-GCST004988	Breast cancer	Breast cancer || ||	TRUE	igd	4	67825894	0.0025	2.90E-10	397338	ebi-a-GCST90000047	|| id:ebi-a-GCST90000047	TRUE	reported	igd	2	TRUE	39.4384
