# Supplementary material for: The Causal Effect of Reproductive Factors on Breast Cancer: A Two-Sample Mendelian Randomization Study
Source: J Clin Med. 2023 Jan 1;12(1):347. doi: 10.3390/jcm12010347 (PMC9820938; doi:10.3390/jcm12010347)
Supplement: Supplementary file 1 [file jcm-12-00347-s001.zip › jcm-2096216-supplementary file 4.csv]

	SNP	effect_allele.exposure	other_allele.exposure	effect_allele.outcome	other_allele.outcome	beta.exposure	beta.outcome	eaf.exposure	eaf.outcome	remove	palindromic	ambiguous	id.outcome	chr	pos	se.outcome	samplesize.outcome	pval.outcome	outcome	originalname.outcome	outcome.deprecated	mr_keep.outcome	data_source.outcome	chr.exposure	pos.exposure	se.exposure	pval.exposure	samplesize.exposure	id.exposure	exposure	mr_keep.exposure	pval_origin.exposure	data_source.exposure	action	mr_keep	F
1	rs10786831	G	A	G	A	0.0519	-0.006	NA	0.6099	FALSE	FALSE	FALSE	ebi-a-GCST004988	10	106614571	0.0063	139274	0.3465	Breast cancer || id:ebi-a-GCST004988	Breast cancer	Breast cancer || ||	TRUE	igd	10	106614571	0.0092	1.68E-08	542901	ebi-a-GCST90000050	|| id:ebi-a-GCST90000050	TRUE	reported	igd	2	TRUE	31.82431474
2	rs10941692	C	T	C	T	0.0702	0.0178	NA	0.2014	FALSE	FALSE	FALSE	ebi-a-GCST004988	5	45099778	0.0077	139274	0.02054	Breast cancer || id:ebi-a-GCST004988	Breast cancer	Breast cancer || ||	TRUE	igd	5	45099778	0.0114	8.84E-10	542901	ebi-a-GCST90000050	|| id:ebi-a-GCST90000050	TRUE	reported	igd	2	TRUE	37.91966759
3	rs10962552	T	C	T	C	-0.0707	0.0149	NA	0.1633	FALSE	FALSE	FALSE	ebi-a-GCST004988	9	16723742	0.009	139274	0.0957392	Breast cancer || id:ebi-a-GCST004988	Breast cancer	Breast cancer || ||	TRUE	igd	9	16723742	0.0128	3.12E-08	542901	ebi-a-GCST90000050	|| id:ebi-a-GCST90000050	TRUE	reported	igd	2	TRUE	30.50836182
4	rs11081529	C	T	C	T	-0.0595	-0.0264	NA	0.2833	FALSE	FALSE	FALSE	ebi-a-GCST004988	18	75902735	0.0076	139274	0.000555802	Breast cancer || id:ebi-a-GCST004988	Breast cancer	Breast cancer || ||	TRUE	igd	18	75902735	0.0099	1.81E-09	542901	ebi-a-GCST90000050	|| id:ebi-a-GCST90000050	TRUE	reported	igd	2	TRUE	36.12131415
5	rs11167753	C	T	C	T	-0.0574	-0.0075	NA	0.2675	FALSE	FALSE	FALSE	ebi-a-GCST004988	5	140989410	0.0071	139274	0.2909	Breast cancer || id:ebi-a-GCST004988	Breast cancer	Breast cancer || ||	TRUE	igd	5	140989410	0.01	1.04E-08	542901	ebi-a-GCST90000050	|| id:ebi-a-GCST90000050	TRUE	reported	igd	2	TRUE	32.9476
6	rs11242222	G	A	G	A	0.0686	-0.0043	NA	0.2156	FALSE	FALSE	FALSE	ebi-a-GCST004988	5	133875033	0.0077	139274	0.5772	Breast cancer || id:ebi-a-GCST004988	Breast cancer	Breast cancer || ||	TRUE	igd	5	133875033	0.0122	1.67E-08	542901	ebi-a-GCST90000050	|| id:ebi-a-GCST90000050	TRUE	reported	igd	2	TRUE	31.61757592
7	rs11249939	A	G	A	G	0.0633	0.0013	NA	0.6174	FALSE	FALSE	FALSE	ebi-a-GCST004988	8	9556500	0.0071	139274	0.8522	Breast cancer || id:ebi-a-GCST004988	Breast cancer	Breast cancer || ||	TRUE	igd	8	9556500	0.0099	1.56E-10	542901	ebi-a-GCST90000050	|| id:ebi-a-GCST90000050	TRUE	reported	igd	2	TRUE	40.88246097
8	rs112512729	G	T	G	T	0.0965	-0.0017	NA	0.0672	FALSE	FALSE	FALSE	ebi-a-GCST004988	3	24905460	0.0129	139274	0.8978	Breast cancer || id:ebi-a-GCST004988	Breast cancer	Breast cancer || ||	TRUE	igd	3	24905460	0.0175	3.50E-08	542901	ebi-a-GCST90000050	|| id:ebi-a-GCST90000050	TRUE	reported	igd	2	TRUE	30.40734694
9	rs113247159	C	T	C	T	0.0641	-0.0126	NA	0.2921	FALSE	FALSE	FALSE	ebi-a-GCST004988	7	140182514	0.0082	139274	0.1248	Breast cancer || id:ebi-a-GCST004988	Breast cancer	Breast cancer || ||	TRUE	igd	7	140182514	0.0115	2.68E-08	542901	ebi-a-GCST90000050	|| id:ebi-a-GCST90000050	TRUE	reported	igd	2	TRUE	31.06850662
10	rs11774212	T	C	T	C	0.0551	-0.0123	NA	0.4991	FALSE	FALSE	FALSE	ebi-a-GCST004988	8	145686505	0.0066	139274	0.0619598	Breast cancer || id:ebi-a-GCST004988	Breast cancer	Breast cancer || ||	TRUE	igd	8	145686505	0.0096	1.08E-08	542901	ebi-a-GCST90000050	|| id:ebi-a-GCST90000050	TRUE	reported	igd	2	TRUE	32.94281684
11	rs11887646	G	A	G	A	0.0707	-0.0097	NA	0.2264	FALSE	FALSE	FALSE	ebi-a-GCST004988	2	5891511	0.0077	139274	0.211	Breast cancer || id:ebi-a-GCST004988	Breast cancer	Breast cancer || ||	TRUE	igd	2	5891511	0.0112	2.25E-10	542901	ebi-a-GCST90000050	|| id:ebi-a-GCST90000050	TRUE	reported	igd	2	TRUE	39.84765625
12	rs11915934	G	A	G	A	-0.073	-0.0098	NA	0.818	FALSE	FALSE	FALSE	ebi-a-GCST004988	3	74883069	0.0088	139274	0.2686	Breast cancer || id:ebi-a-GCST004988	Breast cancer	Breast cancer || ||	TRUE	igd	3	74883069	0.0122	2.25E-09	542901	ebi-a-GCST90000050	|| id:ebi-a-GCST90000050	TRUE	reported	igd	2	TRUE	35.80354743
13	rs12407439	G	A	G	A	0.0754	-0.0284	NA	0.1695	FALSE	FALSE	FALSE	ebi-a-GCST004988	1	22347396	0.0084	139274	0.000777302	Breast cancer || id:ebi-a-GCST004988	Breast cancer	Breast cancer || ||	TRUE	igd	1	22347396	0.0138	4.37E-08	542901	ebi-a-GCST90000050	|| id:ebi-a-GCST90000050	TRUE	reported	igd	2	TRUE	29.85276202
14	rs12815613	G	A	G	A	0.0564	0.0019	NA	0.314	FALSE	FALSE	FALSE	ebi-a-GCST004988	12	121407256	0.0067	139274	0.776599	Breast cancer || id:ebi-a-GCST004988	Breast cancer	Breast cancer || ||	TRUE	igd	12	121407256	0.0097	5.75E-09	542901	ebi-a-GCST90000050	|| id:ebi-a-GCST90000050	TRUE	reported	igd	2	TRUE	33.80763099
15	rs13413037	G	A	G	A	-0.0577	0.0092	NA	0.5213	FALSE	FALSE	FALSE	ebi-a-GCST004988	2	104181649	0.0062	139274	0.1365	Breast cancer || id:ebi-a-GCST004988	Breast cancer	Breast cancer || ||	TRUE	igd	2	104181649	0.0097	2.30E-09	542901	ebi-a-GCST90000050	|| id:ebi-a-GCST90000050	TRUE	reported	igd	2	TRUE	35.38410033
16	rs1430901	G	A	G	A	0.0562	0.0021	NA	0.4556	FALSE	FALSE	FALSE	ebi-a-GCST004988	3	17966157	0.0062	139274	0.7323	Breast cancer || id:ebi-a-GCST004988	Breast cancer	Breast cancer || ||	TRUE	igd	3	17966157	0.0093	1.33E-09	542901	ebi-a-GCST90000050	|| id:ebi-a-GCST90000050	TRUE	reported	igd	2	TRUE	36.51797896
17	rs1702877	T	C	T	C	0.0602	-0.0039	NA	0.325	FALSE	FALSE	FALSE	ebi-a-GCST004988	12	56427808	0.0066	139274	0.5547	Breast cancer || id:ebi-a-GCST004988	Breast cancer	Breast cancer || ||	TRUE	igd	12	56427808	0.0098	8.22E-10	542901	ebi-a-GCST90000050	|| id:ebi-a-GCST90000050	TRUE	reported	igd	2	TRUE	37.73469388
18	rs17314804	T	C	T	C	0.0662	-0.0148	NA	0.3549	FALSE	FALSE	FALSE	ebi-a-GCST004988	4	140946828	0.0064	139274	0.0212598	Breast cancer || id:ebi-a-GCST004988	Breast cancer	Breast cancer || ||	TRUE	igd	4	140946828	0.0095	2.67E-12	542901	ebi-a-GCST90000050	|| id:ebi-a-GCST90000050	TRUE	reported	igd	2	TRUE	48.55889197
19	rs17391694	T	C	T	C	-0.083	0.007	NA	0.1161	FALSE	FALSE	FALSE	ebi-a-GCST004988	1	78623626	0.0103	139274	0.4957	Breast cancer || id:ebi-a-GCST004988	Breast cancer	Breast cancer || ||	TRUE	igd	1	78623626	0.0135	8.15E-10	542901	ebi-a-GCST90000050	|| id:ebi-a-GCST90000050	TRUE	reported	igd	2	TRUE	37.79972565
20	rs17731405	G	A	G	A	-0.0735	4.00E-04	NA	0.1465	FALSE	FALSE	FALSE	ebi-a-GCST004988	7	49854560	0.0096	139274	0.9696	Breast cancer || id:ebi-a-GCST004988	Breast cancer	Breast cancer || ||	TRUE	igd	7	49854560	0.0129	1.21E-08	542901	ebi-a-GCST90000050	|| id:ebi-a-GCST90000050	TRUE	reported	igd	2	TRUE	32.46349378
21	rs1859100	G	T	G	T	-0.0539	-0.009	NA	0.5866	FALSE	FALSE	FALSE	ebi-a-GCST004988	7	114194615	0.0064	139274	0.1615	Breast cancer || id:ebi-a-GCST004988	Breast cancer	Breast cancer || ||	TRUE	igd	7	114194615	0.0094	1.08E-08	542901	ebi-a-GCST90000050	|| id:ebi-a-GCST90000050	TRUE	reported	igd	2	TRUE	32.879244
22	rs1971201	C	T	C	T	0.0504	0.0093	NA	0.4876	FALSE	FALSE	FALSE	ebi-a-GCST004988	2	53003740	0.0063	139274	0.1357	Breast cancer || id:ebi-a-GCST004988	Breast cancer	Breast cancer || ||	TRUE	igd	2	53003740	0.009	2.53E-08	542901	ebi-a-GCST90000050	|| id:ebi-a-GCST90000050	TRUE	reported	igd	2	TRUE	31.36
23	rs2069278	C	T	C	T	-0.0576	0.0019	NA	0.322	FALSE	FALSE	FALSE	ebi-a-GCST004988	1	66635371	0.0068	139274	0.7807	Breast cancer || id:ebi-a-GCST004988	Breast cancer	Breast cancer || ||	TRUE	igd	1	66635371	0.0097	3.13E-09	542901	ebi-a-GCST90000050	|| id:ebi-a-GCST90000050	TRUE	reported	igd	2	TRUE	35.26155808
24	rs2253763	C	T	C	T	-0.0534	0.0052	NA	0.6041	FALSE	FALSE	FALSE	ebi-a-GCST004988	21	46642764	0.0065	139274	0.425	Breast cancer || id:ebi-a-GCST004988	Breast cancer	Breast cancer || ||	TRUE	igd	21	46642764	0.0098	4.58E-08	542901	ebi-a-GCST90000050	|| id:ebi-a-GCST90000050	TRUE	reported	igd	2	TRUE	29.69137859
25	rs2347867	A	G	A	G	0.0818	0.0252	NA	0.6629	FALSE	FALSE	FALSE	ebi-a-GCST004988	6	152229850	0.0065	139274	0.000117801	Breast cancer || id:ebi-a-GCST004988	Breast cancer	Breast cancer || ||	TRUE	igd	6	152229850	0.0095	5.04E-18	542901	ebi-a-GCST90000050	|| id:ebi-a-GCST90000050	TRUE	reported	igd	2	TRUE	74.14116343
26	rs2906457	C	A	C	A	0.0649	0.0156	NA	0.7343	FALSE	FALSE	FALSE	ebi-a-GCST004988	1	44338575	0.007	139274	0.02683	Breast cancer || id:ebi-a-GCST004988	Breast cancer	Breast cancer || ||	TRUE	igd	1	44338575	0.0103	2.92E-10	542901	ebi-a-GCST90000050	|| id:ebi-a-GCST90000050	TRUE	reported	igd	2	TRUE	39.70223395
27	rs293566	C	T	C	T	-0.0694	0.014	NA	0.3542	FALSE	FALSE	FALSE	ebi-a-GCST004988	20	31097877	0.0067	139274	0.0355099	Breast cancer || id:ebi-a-GCST004988	Breast cancer	Breast cancer || ||	TRUE	igd	20	31097877	0.0099	2.18E-12	542901	ebi-a-GCST90000050	|| id:ebi-a-GCST90000050	TRUE	reported	igd	2	TRUE	49.14151617
28	rs33920398	C	T	C	T	-0.0573	-0.0069	NA	0.2663	FALSE	FALSE	FALSE	ebi-a-GCST004988	5	24900760	0.0076	139274	0.361	Breast cancer || id:ebi-a-GCST004988	Breast cancer	Breast cancer || ||	TRUE	igd	5	24900760	0.0104	3.93E-08	542901	ebi-a-GCST90000050	|| id:ebi-a-GCST90000050	TRUE	reported	igd	2	TRUE	30.35586169
29	rs34137317	T	C	T	C	0.2473	-0.0054	NA	0.0183	FALSE	FALSE	FALSE	ebi-a-GCST004988	6	31604894	0.0257	139274	0.8329	Breast cancer || id:ebi-a-GCST004988	Breast cancer	Breast cancer || ||	TRUE	igd	6	31604894	0.04	6.15E-10	542901	ebi-a-GCST90000050	|| id:ebi-a-GCST90000050	TRUE	reported	igd	2	TRUE	38.22330625
30	rs359271	C	T	C	T	-0.0622	7.00E-04	NA	0.569	FALSE	FALSE	FALSE	ebi-a-GCST004988	2	60463149	0.0063	139274	0.9098	Breast cancer || id:ebi-a-GCST004988	Breast cancer	Breast cancer || ||	TRUE	igd	2	60463149	0.0098	1.88E-10	542901	ebi-a-GCST90000050	|| id:ebi-a-GCST90000050	TRUE	reported	igd	2	TRUE	40.28363182
31	rs4244533	A	G	A	G	-0.0719	0.0076	NA	0.7982	FALSE	FALSE	FALSE	ebi-a-GCST004988	11	28008972	0.0084	139274	0.3658	Breast cancer || id:ebi-a-GCST004988	Breast cancer	Breast cancer || ||	TRUE	igd	11	28008972	0.0119	1.33E-09	542901	ebi-a-GCST90000050	|| id:ebi-a-GCST90000050	TRUE	reported	igd	2	TRUE	36.50596709
32	rs55988458	A	G	A	G	0.0726	-0.0081	NA	0.2051	FALSE	FALSE	FALSE	ebi-a-GCST004988	7	2059761	0.0078	139274	0.2979	Breast cancer || id:ebi-a-GCST004988	Breast cancer	Breast cancer || ||	TRUE	igd	7	2059761	0.0119	1.16E-09	542901	ebi-a-GCST90000050	|| id:ebi-a-GCST90000050	TRUE	reported	igd	2	TRUE	37.22025281
33	rs57432042	C	T	C	T	0.0905	-0.0131	NA	0.0895	FALSE	FALSE	FALSE	ebi-a-GCST004988	17	29241038	0.0111	139274	0.2389	Breast cancer || id:ebi-a-GCST004988	Breast cancer	Breast cancer || ||	TRUE	igd	17	29241038	0.0165	4.57E-08	542901	ebi-a-GCST90000050	|| id:ebi-a-GCST90000050	TRUE	reported	igd	2	TRUE	30.0835629
34	rs590076	A	G	A	G	-0.0553	0.002	NA	0.3396	FALSE	FALSE	FALSE	ebi-a-GCST004988	18	53260732	0.0066	139274	0.7634	Breast cancer || id:ebi-a-GCST004988	Breast cancer	Breast cancer || ||	TRUE	igd	18	53260732	0.0095	5.78E-09	542901	ebi-a-GCST90000050	|| id:ebi-a-GCST90000050	TRUE	reported	igd	2	TRUE	33.88465374
35	rs60222682	T	C	T	C	-0.0646	-0.0027	NA	0.2002	FALSE	FALSE	FALSE	ebi-a-GCST004988	18	36510587	0.008	139274	0.7319	Breast cancer || id:ebi-a-GCST004988	Breast cancer	Breast cancer || ||	TRUE	igd	18	36510587	0.0117	3.51E-08	542901	ebi-a-GCST90000050	|| id:ebi-a-GCST90000050	TRUE	reported	igd	2	TRUE	30.48549931
36	rs61750814	C	T	C	T	-0.0796	-0.0359	NA	0.1538	FALSE	FALSE	FALSE	ebi-a-GCST004988	4	77053834	0.0089	139274	5.12E-05	Breast cancer || id:ebi-a-GCST004988	Breast cancer	Breast cancer || ||	TRUE	igd	4	77053834	0.0129	6.32E-10	542901	ebi-a-GCST90000050	|| id:ebi-a-GCST90000050	TRUE	reported	igd	2	TRUE	38.07559642
37	rs62254215	A	G	A	G	0.0565	9.00E-04	NA	0.4133	FALSE	FALSE	FALSE	ebi-a-GCST004988	3	84642928	0.0065	139274	0.8835	Breast cancer || id:ebi-a-GCST004988	Breast cancer	Breast cancer || ||	TRUE	igd	3	84642928	0.0099	1.08E-08	542901	ebi-a-GCST90000050	|| id:ebi-a-GCST90000050	TRUE	reported	igd	2	TRUE	32.57065606
38	rs6574018	T	G	T	G	0.0556	-0.0041	NA	0.3511	FALSE	FALSE	FALSE	ebi-a-GCST004988	14	72213258	0.0069	139274	0.5551	Breast cancer || id:ebi-a-GCST004988	Breast cancer	Breast cancer || ||	TRUE	igd	14	72213258	0.01	2.42E-08	542901	ebi-a-GCST90000050	|| id:ebi-a-GCST90000050	TRUE	reported	igd	2	TRUE	30.9136
39	rs6585429	G	A	G	A	0.084	-0.0078	NA	0.8178	FALSE	FALSE	FALSE	ebi-a-GCST004988	10	118893231	0.0087	139274	0.3705	Breast cancer || id:ebi-a-GCST004988	Breast cancer	Breast cancer || ||	TRUE	igd	10	118893231	0.0124	1.08E-11	542901	ebi-a-GCST90000050	|| id:ebi-a-GCST90000050	TRUE	reported	igd	2	TRUE	45.88969823
40	rs6677536	A	C	A	C	0.0553	-0.0029	NA	0.6071	FALSE	FALSE	FALSE	ebi-a-GCST004988	1	73837958	0.0064	139274	0.651499	Breast cancer || id:ebi-a-GCST004988	Breast cancer	Breast cancer || ||	TRUE	igd	1	73837958	0.0101	3.85E-08	542901	ebi-a-GCST90000050	|| id:ebi-a-GCST90000050	TRUE	reported	igd	2	TRUE	29.97833546
41	rs6908444	A	G	A	G	-0.0558	-0.0072	NA	0.6435	FALSE	FALSE	FALSE	ebi-a-GCST004988	6	63749513	0.0065	139274	0.2725	Breast cancer || id:ebi-a-GCST004988	Breast cancer	Breast cancer || ||	TRUE	igd	6	63749513	0.0102	4.51E-08	542901	ebi-a-GCST90000050	|| id:ebi-a-GCST90000050	TRUE	reported	igd	2	TRUE	29.92733564
42	rs6923535	A	G	A	G	-0.052	0.008	NA	0.4438	FALSE	FALSE	FALSE	ebi-a-GCST004988	6	19859654	0.0066	139274	0.2293	Breast cancer || id:ebi-a-GCST004988	Breast cancer	Breast cancer || ||	TRUE	igd	6	19859654	0.0093	2.12E-08	542901	ebi-a-GCST90000050	|| id:ebi-a-GCST90000050	TRUE	reported	igd	2	TRUE	31.26372991
43	rs6925118	G	A	G	A	0.0676	-0.0073	NA	0.1947	FALSE	FALSE	FALSE	ebi-a-GCST004988	6	143165488	0.0079	139274	0.355	Breast cancer || id:ebi-a-GCST004988	Breast cancer	Breast cancer || ||	TRUE	igd	6	143165488	0.0118	1.11E-08	542901	ebi-a-GCST90000050	|| id:ebi-a-GCST90000050	TRUE	reported	igd	2	TRUE	32.8193048
44	rs693691	C	T	C	T	-0.077	-0.0177	NA	0.8737	FALSE	FALSE	FALSE	ebi-a-GCST004988	1	88845494	0.0099	139274	0.0746896	Breast cancer || id:ebi-a-GCST004988	Breast cancer	Breast cancer || ||	TRUE	igd	1	88845494	0.0135	1.26E-08	542901	ebi-a-GCST90000050	|| id:ebi-a-GCST90000050	TRUE	reported	igd	2	TRUE	32.53223594
45	rs72704712	G	T	G	T	-0.0879	-0.0302	NA	0.1681	FALSE	FALSE	FALSE	ebi-a-GCST004988	14	103312965	0.0083	139274	0.000299102	Breast cancer || id:ebi-a-GCST004988	Breast cancer	Breast cancer || ||	TRUE	igd	14	103312965	0.0133	4.56E-11	542901	ebi-a-GCST90000050	|| id:ebi-a-GCST90000050	TRUE	reported	igd	2	TRUE	43.67917915
46	rs72779695	T	C	T	C	-0.0849	2.00E-04	NA	0.1114	FALSE	FALSE	FALSE	ebi-a-GCST004988	2	12797853	0.01	139274	0.988	Breast cancer || id:ebi-a-GCST004988	Breast cancer	Breast cancer || ||	TRUE	igd	2	12797853	0.0145	4.87E-09	542901	ebi-a-GCST90000050	|| id:ebi-a-GCST90000050	TRUE	reported	igd	2	TRUE	34.283044
47	rs7359501	T	C	T	C	0.0565	-0.0189	NA	0.3993	FALSE	FALSE	FALSE	ebi-a-GCST004988	17	56641200	0.0064	139274	0.00307999	Breast cancer || id:ebi-a-GCST004988	Breast cancer	Breast cancer || ||	TRUE	igd	17	56641200	0.0094	1.82E-09	542901	ebi-a-GCST90000050	|| id:ebi-a-GCST90000050	TRUE	reported	igd	2	TRUE	36.12777275
48	rs7516843	G	A	G	A	0.0611	-0.0143	NA	0.3251	FALSE	FALSE	FALSE	ebi-a-GCST004988	1	210322929	0.0067	139274	0.0332698	Breast cancer || id:ebi-a-GCST004988	Breast cancer	Breast cancer || ||	TRUE	igd	1	210322929	0.0097	3.12E-10	542901	ebi-a-GCST90000050	|| id:ebi-a-GCST90000050	TRUE	reported	igd	2	TRUE	39.67701137
49	rs78928669	G	A	G	A	0.142	-0.0059	NA	0.0364	FALSE	FALSE	FALSE	ebi-a-GCST004988	7	71782460	0.0175	139274	0.734301	Breast cancer || id:ebi-a-GCST004988	Breast cancer	Breast cancer || ||	TRUE	igd	7	71782460	0.0259	4.22E-08	542901	ebi-a-GCST90000050	|| id:ebi-a-GCST90000050	TRUE	reported	igd	2	TRUE	30.05918218
50	rs80153284	A	C	A	C	0.2314	0.0279	NA	0.0135	FALSE	FALSE	FALSE	ebi-a-GCST004988	2	156465747	0.0308	139274	0.3646	Breast cancer || id:ebi-a-GCST004988	Breast cancer	Breast cancer || ||	TRUE	igd	2	156465747	0.0411	1.74E-08	542901	ebi-a-GCST90000050	|| id:ebi-a-GCST90000050	TRUE	reported	igd	2	TRUE	31.69881779
51	rs8030494	A	C	A	C	0.0545	-0.0062	NA	0.6092	FALSE	FALSE	FALSE	ebi-a-GCST004988	15	74092777	0.0067	139274	0.3574	Breast cancer || id:ebi-a-GCST004988	Breast cancer	Breast cancer || ||	TRUE	igd	15	74092777	0.0096	1.30E-08	542901	ebi-a-GCST90000050	|| id:ebi-a-GCST90000050	TRUE	reported	igd	2	TRUE	32.22927517
52	rs8110682	C	T	C	T	0.0695	-0.0083	NA	0.358	FALSE	FALSE	FALSE	ebi-a-GCST004988	19	13285293	0.0085	139274	0.3265	Breast cancer || id:ebi-a-GCST004988	Breast cancer	Breast cancer || ||	TRUE	igd	19	13285293	0.011	2.59E-10	542901	ebi-a-GCST90000050	|| id:ebi-a-GCST90000050	TRUE	reported	igd	2	TRUE	39.91942149
53	rs933738	G	A	G	A	0.0698	-0.0063	NA	0.1884	FALSE	FALSE	FALSE	ebi-a-GCST004988	12	49943122	0.0081	139274	0.4324	Breast cancer || id:ebi-a-GCST004988	Breast cancer	Breast cancer || ||	TRUE	igd	12	49943122	0.0122	1.10E-08	542901	ebi-a-GCST90000050	|| id:ebi-a-GCST90000050	TRUE	reported	igd	2	TRUE	32.733405
54	rs9401333	C	A	C	A	-0.0705	0.0062	NA	0.6258	FALSE	FALSE	FALSE	ebi-a-GCST004988	6	98353935	0.0065	139274	0.3427	Breast cancer || id:ebi-a-GCST004988	Breast cancer	Breast cancer || ||	TRUE	igd	6	98353935	0.0101	3.24E-12	542901	ebi-a-GCST90000050	|| id:ebi-a-GCST90000050	TRUE	reported	igd	2	TRUE	48.7231644
55	rs9540715	A	C	A	C	0.0588	0.003	NA	0.4843	FALSE	FALSE	FALSE	ebi-a-GCST004988	13	66913378	0.0065	139274	0.639501	Breast cancer || id:ebi-a-GCST004988	Breast cancer	Breast cancer || ||	TRUE	igd	13	66913378	0.01	4.74E-09	542901	ebi-a-GCST90000050	|| id:ebi-a-GCST90000050	TRUE	reported	igd	2	TRUE	34.5744
56	rs9818010	T	G	T	G	0.063	-0.001	NA	0.2877	FALSE	FALSE	FALSE	ebi-a-GCST004988	3	132558241	0.007	139274	0.8834	Breast cancer || id:ebi-a-GCST004988	Breast cancer	Breast cancer || ||	TRUE	igd	3	132558241	0.0102	5.63E-10	542901	ebi-a-GCST90000050	|| id:ebi-a-GCST90000050	TRUE	reported	igd	2	TRUE	38.14878893
57	rs9838987	G	A	G	A	-0.1175	0.0172	NA	0.5078	FALSE	FALSE	FALSE	ebi-a-GCST004988	3	49916044	0.0062	139274	0.00538096	Breast cancer || id:ebi-a-GCST004988	Breast cancer	Breast cancer || ||	TRUE	igd	3	49916044	0.0098	5.55E-33	542901	ebi-a-GCST90000050	|| id:ebi-a-GCST90000050	TRUE	reported	igd	2	TRUE	143.7552062
