# Supplementary material for: The Causal Effect of Reproductive Factors on Breast Cancer: A Two-Sample Mendelian Randomization Study
Source: J Clin Med. 2023 Jan 1;12(1):347. doi: 10.3390/jcm12010347 (PMC9820938; doi:10.3390/jcm12010347)
Supplement: Supplementary file 1 [file jcm-12-00347-s001.zip › jcm-2096216-Supplementary file 5.csv]

	SNP	effect_allele.exposure	other_allele.exposure	effect_allele.outcome	other_allele.outcome	beta.exposure	beta.outcome	eaf.exposure	eaf.outcome	remove	palindromic	ambiguous	id.outcome	chr	pos	se.outcome	samplesize.outcome	pval.outcome	outcome	originalname.outcome	outcome.deprecated	mr_keep.outcome	data_source.outcome	pos.exposure	se.exposure	samplesize.exposure	chr.exposure	pval.exposure	id.exposure	exposure	mr_keep.exposure	pval_origin.exposure	data_source.exposure	action	mr_keep	F
1	rs10964737	C	T	C	T	0.0863379	0.0059	0.01222	0.0086	FALSE	FALSE	FALSE	ebi-a-GCST004988	9	2093264	0.037	139274	0.8741	Breast cancer || id:ebi-a-GCST004988	Breast cancer	Breast cancer || ||	TRUE	igd	2093264	0.0155676	170248	9	2.90001e-08	ukb-b-8727	|| id:ukb-b-8727	TRUE	reported	igd	2	TRUE	30.758109159948
2	rs12250380	G	A	G	A	0.0201909	-0.0069	0.5825	0.5984	FALSE	FALSE	FALSE	ebi-a-GCST004988	10	106587950	0.0063	139274	0.277	Breast cancer || id:ebi-a-GCST004988	Breast cancer	Breast cancer || ||	TRUE	igd	106587950	0.00343666	170248	10	4.20001e-09	ukb-b-8727	|| id:ukb-b-8727	TRUE	reported	igd	2	TRUE	34.5174114596554
3	rs1267490	A	G	A	G	-0.024378	0.0099	0.814111	0.8101	FALSE	FALSE	FALSE	ebi-a-GCST004988	6	14717463	0.0097	139274	0.3077	Breast cancer || id:ebi-a-GCST004988	Breast cancer	Breast cancer || ||	TRUE	igd	14717463	0.00435317	170248	6	2.1e-08	ukb-b-8727	|| id:ukb-b-8727	TRUE	reported	igd	2	TRUE	31.3606380670014
4	rs2208082	A	G	A	G	0.0190597	-0.003	0.568997	0.5701	FALSE	FALSE	FALSE	ebi-a-GCST004988	20	14761085	0.0062	139274	0.6338	Breast cancer || id:ebi-a-GCST004988	Breast cancer	Breast cancer || ||	TRUE	igd	14761085	0.0034371	170248	20	2.90001e-08	ukb-b-8727	|| id:ukb-b-8727	TRUE	reported	igd	2	TRUE	30.750188720784
5	rs359253	A	G	A	G	-0.0222912	0.0082	0.639341	0.6258	FALSE	FALSE	FALSE	ebi-a-GCST004988	2	60481956	0.0064	139274	0.2004	Breast cancer || id:ebi-a-GCST004988	Breast cancer	Breast cancer || ||	TRUE	igd	60481956	0.00352058	170248	2	2.39999e-10	ukb-b-8727	|| id:ukb-b-8727	TRUE	reported	igd	2	TRUE	40.0902220718367
6	rs6446187	A	C	A	C	-0.0291866	0.0172	0.512378	0.4884	FALSE	FALSE	FALSE	ebi-a-GCST004988	3	49907111	0.0062	139274	0.00550795	Breast cancer || id:ebi-a-GCST004988	Breast cancer	Breast cancer || ||	TRUE	igd	49907111	0.0033823	170248	3	6.20012e-18	ukb-b-8727	|| id:ukb-b-8727	TRUE	reported	igd	2	TRUE	74.4633826699829
